# Supplementary material for: Flux balance impact degree: a new definition of impact degree to properly treat reversible reactions in metabolic networks
Source: Bioinformatics. 2013 Jul 10;29(17):2178–85. doi: 10.1093/bioinformatics/btt364 (PMC3740629; doi:10.1093/bioinformatics/btt364)
Supplement: Supplementary Data [file supp_btt364_supplementary_information.xlsx]

## Sheet: Guidence
Guidence of this supplementary information
Table1: Sample
	The metatool format of the example given in the article. (It can be dirrectly utilizited in elmentary mode computation tools such as CellNetAnalyzer, etc.)
Table2: Computational time
Table3: Sources & Biomass
Table4 / Table5: Phenotype prediction of iJE660
Table 6 / Table 7: Phenotype prediction of iJO1366

## Sheet: Sample
Metatool format for the example of elementary modes
	-ENZREV
	r1 b2
	-ENZIRREV
	r2 r3 r4 b1 b3 b4
	-METINT
	A B C D E
	-METEXT
	Aext Bext Dext Eext
	-CAT
	r1 : A = B .
	r2 : A = C + D .
	r3 : B = E .
	r4 : C = E .
	b1 : Aext = A .
	b2 : Bext = B .
	b3 : D = Dext .
	b4 : E = Eext .

## Sheet: Computational time
Computational time for phenotype prediction
Experiment data	#Gene	Time (s)
		iJE660		iJO1366
		CPLEX	Alternative "fastFVA"	CPLEX	Alternative "fastFVA
Collected from literature	79	2565.5	26.07	6847.9	561.03
Insertional mutants	481/461	19165.7	148.2	47146.32 (~ 18 hours)	5605.1
Combined data set	560/540	21731.2	174.27	73994.2	6166.13
Gerdes data set	597/571	21643.4	271.98	108303.1 (~ 30 hours)	8118.97
KEIO collection	635/1366	26759.8	242.1	211228.9 ( ~59 hours)	10233.5
Computational environment
Hard	Xeon CPU 3.33 GHz and 10 GB RAM running under the LINUX OS.
Soft	CPLEX	ILOP CPLEX (version 12.4)	http://www.ilog.com/products/cplex
	fastFVA[1]	LINUX GLPK (version 4.48) under MATLAB	https://notendur.hi.is/ithiele/software/fastfva.html
Reference
[1]. S.Gudmundsson, I. Thiele, Computationally efficient Flux Variability Analysis, BMC bioinformatics, 2010

## Sheet: Sources&Biomass
Source medium and growth biomass
Sources
The minimal medium	The rich medium
Ammonia (NH3)	Adenine (AD)	Oxygen (O2)
Carbon dioxide (CO2)	Amino acids (#20)	P-Aminobenzoic acid (PABA)
Coenzyme A (COA)	Ammonia (NH3)	Pantoate (PANT)
Energy Source (GLUCOSE, GLYCEROL, SUCCINATE or ACETATE)	Biotin (BT)	Phosphoribosyl pyrophosphate (PRPP)
Hydrogen (H)	Carbon dioxide (CO2)	Potassium (K)
Inorganic phosphate (PO4)	Coenzyme A (COA)	Pyridoxine (PYRDX)
Nicotinamide mononucleotide (NMN)	Cytosine (CYTS)	Riboflavin (RIBFLV)
Oxidized thioredoxin (OTHIO)	Dihydrofolate (DHF)	Sodium (NA)
Oxygen (O2)	Guanine (GN)	Sulfate (SO4)
Phosphoribosyl pyrophosphate (PRPP)	Hydrogen (H)	Thiamin (THIAMIN)
Potassium (K)	Inorganic phosphate (PO4)
Sodium (NA)	Nicotinamide mononucleotide (NMN)
Sulfate (SO4)	Oxidized thioredoxin (OTHIO)
Biomass
Acetyl coenzyme A (ACCOA)	Peptide
Adenosine monophosphate (AMP)	Phosphatidylethanolamine (PE)
Adenosine triphosphate (ATP)	Polystyrene (PS)
Amino acids (#20)	Propylene Glycol (PG)
Coenzyme A (COA)	Putrescine (PTRC)
Deoxyadenosine triphosphate (DATP)	Thymidine triphosphate (DTTP)
Deoxycytidine triphosphate (DCTP)	Spermidine (SPMD)
Deoxyguanosine triphosphate (DGTP)	Succinyl-Coenzyme A (SUCCOA)
Flavin adenine dinucleotide (FAD)	Uridine diphosphate glucose (UDPG)
Glucose (GLU)	Uridine triphosphate (UTP)
Glycogen	Nicotinamide adenine dinucleotide (NAD)
Guanosine triphosphate (GTP)	Nicotinamide adenine dinucleotide - reduced (NADH)
Lipopolysaccharide (LPS)	Nicotinamide adenine dinucleotide phosphate (NADP)
5,10-Methylenetetrahydrofolate (MTHF)	Dihydronicotinamide adenine dinucleotide phosphate reduced (NADPH)
Additional remarks
Notice that the output biomass is only used to iJE660 model, while for iJO1366 network, we used the core growth biomass proposed by [4].
References
[1]. Edwards, J. S. and Palsson, B. O. (2000a). The Escherichia coli mg1655 in silico metabolic genotype: its definition, characteristics, and capabilities. PNAS, 97(10), 5528–5533.
[2]. Edwards, J. S. and Palsson, B. O. (2000b). Robustness analysis of the escherichia coli metabolic network. Biotechnol Prog, 16(6), 927–939.
[3]. Wunderlich, Z. and Mirny, L. A. (2006). Using the topology of metabolic networks to predict viability of mutant strains. Biophys J, 91(6), 2304–2311.
[4]. Orth, J. D., Conrad, T. M., Na, J., Lerman, J. A., H. Nam, A. M. F., and Palsson, B. (2011). A comprehensive genome-scale reconstruction of escherichia coli metabolism-2011. Mol Syst Biol, 7(535), 1–9.

## Sheet: Results(iJE660)
Phenotypic prediction results for iJE660											Quantitative analysis
											Experimental data		#Genes	Accuracy	TP	TN	FP	FN
Experimental data	Type	Results of LP-based method and exisiting methods									Collected from literature	glc	32	0.72	3	20	0	9
		Gene	Exp ("-": essential)	FBID ("-": essential)		FBA	SA	#A	S			gl	13	0.46	3	3	3	4
Collected from literature	Glucose	aceA	+	+	248	+	+	47	2044			succ	16	0.8125	5	8	0	3
		aceEF	-	+	247	+	+	47	2044			ac	18	0.67	11	1	3	3
		acn	-	-	283	-	-	10	100		Insertional mutants		481	0.57	50	226	33	172
		cyd	+	+	249	+	+	47	2044		Combined data set		560	0.59	72	258	39	191
		cyo	+	+	247	+	+	47	2044		Gerdes data set		597	0.82	37	451	27	83
		eno	-	+	248	+	-	47	2122		KEIO collection (Table5)		635	0.89	42	521	33	39
		fba	-	+	247	+	+	47	2044
		fbp	+	+	247	+	+	47	2044
		frd	+	+	247	+	+	47	2044		Additional remarks
		gap	-	+	248	-	-	47	2124		The experiments shared one growth biomass (Suppl. Table 3).
		glk	+	+	249	+	-	47	2048		We directly report the accuracies provided by [3] for existing methods.
		gltA	-	-	283	-	-	10	100		Since [3] did not provide the results about FBA in Gerdes data set, we have performed the experiments by following [1][2], where a gene is considered essential if the gene reduced the optimal growth rate to 0, otherwise predict it is nonessential.
		gnd	+	+	247	+	+	47	2044
		idh	-	+	246	-	-	11	128		References
		mdh	+	+	247	+	+	47	2044		[1]. Edwards, J. S. and Palsson, B. O. (2000a). The Escherichia coli mg1655 in silico metabolic genotype: its definition, characteristics, and capabilities. PNAS, 97(10), 5528–5533.
		ndh	+	+	247	+	+	47	2044		[2]. Edwards, J. S. and Palsson, B. O. (2000b). Robustness analysis of the escherichia coli metabolic network. Biotechnol Prog, 16(6), 927–939.
		nuo	+	+	247	+	+	47	2044		[3]. Wunderlich, Z. and Mirny, L. A. (2006). Using the topology of metabolic networks to predict viability of mutant strains. Biophys J, 91(6), 2304–2311.
		pfk	-	+	247	+	+	47	2044
		pgi	+	+	249	+	+	47	2044
		pgk	-	+	248	-	-	47	2122
		pgl	+	+	251	+	+	47	2044
		pntAB	+	+	248	+	+	47	2044
		ppc	±	+	247	+	-	10	100
		pts	+	+	247	+	+	47	2044
		pyk	+	+	247	+	+	47	2044
		rpi	-	+	247	-	-	47	2124
		sdhABCD	+	+	248	+	+	47	2044
		sucAB	+	+	247	+	+	47	2044
		tktAB	-	-	300	-	-	31	924
		tpi	-	+	247	+	+	47	2044
		unc	+	+	246	+	+	47	2044
		zwf	+	+	251	+	+	47	2044
	Glycerol	eno	-	-	249	+	-	47	2202
		fbp	-	+	248	-	+	47	2048
		gap	-	-	249	-	-	47	2202
		mdh	+	+	248	+	+	47	2048
		ndh	+	+	248	+	+	47	2048			ROC curves of different methods on the insertional mutants using the iJE660 E. coli network, where AUC is 0.58, 0.55 for FBA and FBID, respectively.							ROC curves of different methods on the gerdes data set using the iJE660 E. coli network, where AUC is 0.62, 0.66 for FBA and FBID, respectively.
		nuo	+	+	248	+	+	47	2048
		pgi	+	-	272	-	-	44	1846
		pgk	-	-	249	-	-	47	2202
		pntAB	+	-	249	+	+	47	2048
		ppc	-	+	248	+	-	10	104
		rpi	-	+	248	-	-	47	2284
		tpi	-	+	248	-	+	47	2048
		zwf	+	-	252	+	+	47	2048
	Succinate	aceA	+	+	249	+	+	47	2028
		eno	-	-	361	-	-	47	2178
		fbp	-	+	248	-	+	47	2028
		frd	+	+	248	+	+	47	2028
		gap	-	-	351	-	-	47	2184
		mdh	+	+	248	+	+	47	2028
		pgi	+	+	272	-	-	44	1826
		pgk	-	-	351	-	-	47	2178
		pntAB	+	+	249	+	-	47	2032
		ppc	+	+	248	+	-	11	112
		rpi	-	+	248	-	-	47	2726
		sdhABCD	-	-	613	-	+	47	2028
		sucAB	-	+	248	+	+	47	2028
		tpi	-	-	325	-	+	47	2028
		unc	±	+	247	+	+	47	2028
		zwf	+	+	252	+	+	47	2028
	Acetate	aceA	-	-	416	-	+	47	1970
		aceB	-	+	247	-	+	47	1970
		ackA	+	+	247	+	+	47	1970
		acn	-	-	611	-	-	10	92
		acs	+	-	248	+	-	47	1972
		eno	-	-	361	-	-	47	2188
		fbp	-	-	248	-	+	47	1970
		frd	+	-	248	+	+	47	1970
		gap	-	-	351	-	-	47	2194
		gltA	-	-	611	-	-	10	92
		idh	-	+	247	-	-	11	118
		pgk	-	-	351	-	-	47	2188
		pta	+	-	249	+	+	47	1970
		rpi	-	-	248	-	-	47	2740
		sdhABCD	-	-	613	-	+	47	1970
		sucAB	-	-	248	+	+	47	1970
		tpi	-	-	325	-	+	47	1970
		unc	-	+	247	-	+	47	1970
Insertional mutants	The experimental data is given as the growth rate of 481 mutants obtained by knockout of single genes. As the existing methods did, we set genes whose growth rate less than 0.5 are negatively selected.	accA	0.283449	-	274	0	-	43	1680
		accB	0.303742	-	274	0	-	43	1680
		accD	0.193027	-	274	0	-	43	1680
		aceA	0.932181	+	230	0.789608	+	47	2044
		aceB	0.203187	+	243	0.789608	+	47	2044
		aceF	6.45325	+	243	0.768512	+	47	2044
		acnA	2.41555	+	243	0.789608	-	10	100
		acnB	0.573848	+	243	0.789608	-	10	100
		acpS	1.06404	+	243	0.789608	-	1	0
		acs	0.328526	+	244	0.789608	+	47	2044
		adiA	0.325206	+	243	0.789608	+	47	2044
		adk	0.727487	+	248	0	+	47	2044
		agaY	1.3268	+	243	0.789608	+	47	2044
		agaZ	3.02833	+	243	0.789608	+	47	2044
		agp	0.042307	+	227	0.789608	+	47	2044
		aldB	1.6105	+	243	0.789608	+	47	2044
		alr	0.160884	+	244	0.789608	+	47	2044
		amn	2.07779	+	228	0.789608	+	47	2044
		amtB	4.41627	-	257	0	+	47	2044
		appC	2.98119	+	244	0.789608	+	47	2044
		apt	0.361869	+	244	0.789608	+	47	2044
		araA	0.459155	+	243	0.789608	+	47	2044
		araB	0.66194	+	243	0.789608	+	47	2044
		araD	0.15665	+	243	0.789608	+	47	2044
		araE	2.25157	+	245	0.789608	+	47	2044
		araF	1.05237	+	245	0.789608	+	47	2044
		argA	0.0582811	-	254	0	-	44	1898
		argB	5.45409	-	254	0	-	44	1898
		argC	0.265608	-	254	0	-	44	1898
		argD	0.466263	-	250	0	-	44	1898
		argE	1.00795	-	254	0	-	44	1898
		argF	0.326216	+	243	0.789608	-	46	2000
		argG	0.322164	+	243	0	-	46	2000
		argH	0.614481	+	243	0	-	46	2000
		aroA	0.0158482	-	275	0	-	31	882
		aroC	0.195127	-	275	0	-	31	882
		aroD	0.208608	-	275	0	-	31	882
		aroE	0.292578	-	275	0	-	31	882
		aroF	0.365029	+	243	0.789608	-	31	882
		aroG	0.747172	+	243	0.789608	-	31	882
		aroH	1.80165	+	243	0.789608	-	31	882
		aroK	0.165946	+	243	0.789608	-	31	882
		aroL	0.546073	+	243	0.789608	-	31	882
		aroP	0.214518	+	243	0.789608	+	47	2044
		artJ	2.75218	+	243	0.789608	+	47	2044
		artM	1.11002	+	243	0.789608	+	47	2044
		artP	0.72465	+	243	0.789608	+	47	2044
		artQ	1.99134	+	243	0.789608	+	47	2044
		asd	0.273019	-	268	0	-	32	920
		asnA	0.648228	+	244	0.787925	+	47	2044
		asnB	0.647296	+	244	0.789608	+	47	2044
		aspA	0.999929	+	244	0.789608	+	47	2044
		aspC	0.126493	-	309	0	-	43	1922
		atoB	0.704695	+	243	0.789608	+	47	2044
		atpA	0.0727458	+	244	0.357205	+	47	2044
		atpC	0.624029	+	244	0.357205	+	47	2044
		atpD	0.349895	+	244	0.357205	+	47	2044
		atpE	0.243693	+	244	0.357205	+	47	2044
		atpF	0.192427	+	244	0.357205	+	47	2044
		atpG	0.121687	+	244	0.357205	+	47	2044
		atpH	0.341746	+	244	0.357205	+	47	2044
		avtA	2.58407	+	243	0.789608	+	47	2044
		bglX	0.3863	+	243	0.789608	+	47	2044
		bioA	0.945711	+	243	0.789608	+	47	2044
		bioD	4.85098	+	243	0.789608	+	47	2044
		bioF	2.0314	+	243	0.789608	+	47	2044
		brnQ	0.484308	+	243	0.789608	+	47	2044
		cadA	1.3732	+	243	0.789608	+	47	2044
		cadB	1.43628	+	243	0.789608	+	47	2044
		carA	0.2962	-	250	0	-	36	1122
		carB	0.132922	-	250	0	-	36	1122
		cdd	0.10433	+	230	0.789608	+	47	2044
		cdh	0.112918	+	244	0.789608	+	47	2044
		chaA	0.458689	+	243	0.789608	+	47	2044
		chaB	1.07729	+	243	0.789608	+	47	2044
		chaC	0.712822	+	243	0.789608	+	47	2044
		cmtA	3.98791	+	243	0.789608	+	47	2044
		coaA	0.320552	+	242	0	+	47	2044
		codA	0.036546	+	245	0.789608	+	47	2044
		codB	0.289386	+	243	0.789608	+	47	2044
		crr	0.277893	+	244	0.789608	+	47	2044
		cycA	2.42625	+	249	0.789608	+	47	2044
		cydA	1.15905	+	246	0.789608	+	47	2044
		cydB	2.71352	+	246	0.789608	+	47	2044
		cydC	1.07101	+	244	0.789608	+	47	2044
		cydD	0.0145769	+	244	0.789608	+	47	2044
		cyoA	0.647664	+	244	0.754629	+	47	2044
		cyoB	2.2048	+	244	0.754629	+	47	2044
		cyoC	0.75029	+	244	0.754629	+	47	2044
		cyoD	0.612958	+	244	0.754629	+	47	2044
		cysA	0.229553	+	243	0	-	34	1002
		cysC	1.48994	+	243	0	-	34	1002
		cysD	0.398396	+	243	0	-	34	1002
		cysE	1.02726	+	241	0	-	34	1002
		cysG	0.585085	+	243	0.789608	+	47	2044
		cysH	0.787638	+	243	0	-	34	1002
		cysI	2.78238	+	243	0	-	34	1002
		cysJ	0.268676	+	243	0	-	34	1002
		cysK	0.00947487	+	243	0.789608	-	34	1002
		cysM	1.23221	+	243	0.789608	-	34	1002
		cysN	0.109798	+	243	0	-	34	1002
		cysP	1.14335	+	243	0	-	34	1002
		cysW	0.244531	+	243	0	-	34	1002
		cysZ	0.342744	+	243	0	-	34	1002
		dadA	0.171993	+	244	0.789608	+	47	2044
		dadX	0.418093	+	244	0.789608	+	47	2044
		dapA	0.197967	-	260	0	-	45	1898
		dapB	0.251572	-	260	0	-	45	1898
		dapD	0.0687236	-	260	0	-	45	1898
		dapE	0.359994	-	260	0	-	45	1898
		dapF	1.07359	-	260	0	-	45	1898
		dcd	0.0640119	+	244	0.789608	+	47	2044
		dctA	0.309386	+	246	0.789608	+	47	2044
		dcuA	0.167225	+	247	0.789608	+	47	2044
		dcuB	0.525672	+	247	0.789608	+	47	2044
		ddlA	0.243735	-	253	0	-	46	1946
		ddlB	0.0756182	-	253	0	-	46	1946
		deoA	0.24617	+	243	0.789608	+	47	2044
		deoB	1.0399	+	246	0.789557	+	47	2044
		deoD	0.706233	+	243	0.789608	+	47	2044
		dld	3.34419	+	245	0.789608	+	47	2044
		dppA	0.941666	+	243	0.789608	+	47	2044
		dppB	1.7577	+	243	0.789608	+	47	2044
		dppC	0.5452	+	243	0.789608	+	47	2044
		dppD	1.03631	+	243	0.789608	+	47	2044
		dsdA	0.906554	+	243	0.789608	+	47	2044
		edd	0.158396	+	244	0.789608	+	47	2044
		eno	0.11482	+	245	0.566639	-	47	2122
		entA	0.116912	+	243	0.789608	+	47	2044
		entB	0.678372	+	243	0.789608	+	47	2044
		entC	0.176188	+	243	0.789608	+	47	2044
		entE	0.113589	+	243	0.789608	+	47	2044
		entF	0.0725108	+	243	0.789608	+	47	2044
		fabH	1.2487	+	243	0.787249	+	47	2044
		fadL	1.05154	+	243	0.789608	+	47	2044
		fba	0.288453	+	244	0.510208	+	47	2044
		fdhF	1.28551	+	244	0.789608	+	47	2044
		fdnG	1.23754	+	243	0.789608	+	47	2044
		fdnH	2.62606	+	243	0.789608	+	47	2044
		fdnI	0.457285	+	243	0.789608	+	47	2044
		fdoG	0.966491	+	243	0.789608	+	47	2044
		fdoI	4.28804	+	243	0.789608	+	47	2044
		focA	1.30148	+	243	0.789608	+	47	2044
		folC	0.405442	-	255	0	-	34	994
		folE	0.944607	-	255	0	-	34	994
		folK	0.339419	-	255	0	-	34	994
		folP	0.776851	-	255	0	-	34	994
		frdA	1.55146	+	242	0.789608	+	47	2044
		frdB	1.18988	+	242	0.789608	+	47	2044
		frdC	1.51051	+	242	0.789608	+	47	2044
		frdD	0.137557	+	242	0.789608	+	47	2044
		fruA	0.555992	+	243	0.789608	+	47	2044
		fruK	5.75347	+	243	0.789608	+	47	2044
		fucI	0.269788	+	243	0.789608	+	47	2044
		fucK	0.155124	+	243	0.789608	+	47	2044
		fucO	0.0650246	+	243	0.789608	+	47	2044
		fumC	1.76725	+	243	0.789608	+	47	2044
		gabD	0.152164	+	244	0.789608	+	47	2044
		gabP	1.25539	+	243	0.789608	+	47	2044
		gabT	0.14932	+	243	0.789608	+	47	2044
		gadA	1.05161	+	243	0.789608	+	47	2044
		gadB	0.653712	+	243	0.789608	+	47	2044
		galM	0.0729631	+	243	0.789608	+	47	2044
		gatB	1.31875	+	243	0.789608	+	47	2044
		gatD	2.72387	+	243	0.789608	+	47	2044
		gcvP	1.89255	+	244	0.789037	+	47	2044
		gdhA	0.249306	+	243	0.731933	-	11	128
		glcB	0.203799	+	243	0.789608	+	47	2044
		glgA	0.175433	+	246	0	-	46	2030
		glgC	0.595674	+	246	0	-	46	2030
		glgP	0.724657	+	243	0.789608	+	47	2044
		glnA	0.0507339	-	337	0	-	26	668
		glnP	0.970329	+	243	0.789608	+	47	2044
		glnQ	1.99338	+	243	0.789608	+	47	2044
		glpA	1.97734	+	243	0.789608	+	47	2044
		glpD	0.0973262	+	243	0.789608	+	47	2044
		glpK	0.332038	+	241	0.788394	+	47	2044
		glpT	2.11941	+	243	0.789608	+	47	2044
		gltA	0.015444	-	269	0	-	10	100
		gltB	0.247858	+	244	0.789608	+	47	2044
		gltD	0.47393	+	244	0.789608	+	47	2044
		gltJ	11.6317	+	244	0.789608	+	47	2044
		gltK	0.634409	+	244	0.789608	+	47	2044
		gltL	0.431102	+	244	0.789608	+	47	2044
		gltP	0.370072	+	244	0.789608	+	47	2044
		gltX	1.17787	+	243	0.789608	+	47	2044
		glyA	2.1516	+	248	0.750849	+	47	2044
		gmk	0.428026	-	273	0	-	30	822
		gnd	0.184179	+	243	0.763977	+	47	2044
		gntK	0.14759	+	243	0.789608	+	47	2044
		gntT	0.150365	+	243	0.789608	+	47	2044
		goaG	1.4263	+	243	0.789608	+	47	2044
		gor	0.441901	+	243	0.789608	+	47	2044
		gpmA	0.302365	+	243	0.789608	-	47	2122
		gpsA	1.00544	+	245	0	+	47	2044
		gpt	1.46681	+	246	0.789608	+	47	2044
		gshA	1.26217	+	243	0.789608	+	47	2044
		gshB	0.139906	+	243	0.789608	+	47	2044
		gsk	0.0648788	+	244	0.789608	+	47	2044
		guaA	0.763953	-	267	0	-	30	822
		guaB	1.17078	-	267	0	-	30	822
		guaC	0.835738	+	244	0.789608	+	47	2044
		hemA	3.20009	+	243	0.789608	+	47	2044
		hemB	0.534231	+	243	0.789608	+	47	2044
		hemC	0.828112	+	243	0.789608	+	47	2044
		hemD	0.293838	+	243	0.789608	+	47	2044
		hemE	1.06877	+	243	0.789608	+	47	2044
		hemF	0.211524	+	243	0.789608	+	47	2044
		hemH	0.310142	+	243	0.789608	+	47	2044
		hemL	11.92	+	243	0.789608	+	47	2044
		hemX	0.831911	+	243	0.789608	+	47	2044
		hisB	0.141742	+	243	0	-	46	2004
		hisC	1.26142	+	243	0	-	46	2004
		hisF	0.909958	+	243	0	-	46	2004
		hisH	0.466539	+	243	0	-	46	2004
		hisJ	0.387099	+	243	0.789608	+	47	2044
		hisP	0.66536	+	243	0.789608	+	47	2044
		hisQ	2.02235	+	243	0.789608	+	47	2044
		hpt	0.578475	+	243	0.789608	+	47	2044
		htrB	0.874052	-	260	0	-	46	1942
		hyaA	1.46491	+	243	0.789608	+	47	2044
		hyaB	1.73626	+	243	0.789608	+	47	2044
		hyaC	4.27592	+	243	0.789608	+	47	2044
		hybA	0.41803	+	243	0.789608	+	47	2044
		hybC	0.298137	+	243	0.789608	+	47	2044
		hycB	1.81906	+	244	0.789608	+	47	2044
		hycE	1.15433	+	244	0.789608	+	47	2044
		hycF	1.23532	+	244	0.789608	+	47	2044
		icd	0.0532368	-	273	0	-	11	128
		ilvA	0.507476	+	243	0.789608	-	46	1994
		ilvC	0.599896	+	242	0	-	44	1932
		ilvD	0.128877	+	242	0	-	44	1932
		ilvE	1.87646	+	243	0	-	44	1928
		ilvG	1.1127	+	243	0.789608	-	44	1932
		ilvH	0.248258	+	243	0.789608	-	44	1932
		ilvN	0.305289	+	243	0.789608	-	44	1932
		ispA	1.7149	+	243	0.789608	-	37	1166
		ispB	0.153604	+	243	0.789608	-	37	1166
		kbl	0.265088	+	245	0.789608	-	47	2054
		kdpA	0.191645	+	245	0.789608	+	47	2044
		kdpB	1.33755	+	245	0.789608	+	47	2044
		kdpC	0.146645	+	245	0.789608	+	47	2044
		kdsA	1.72313	-	260	0	-	46	1942
		kdsB	0.436793	-	260	0	-	46	1942
		kdtA	0.144447	-	260	0	-	46	1942
		kgtP	0.276181	+	243	0.789608	+	47	2044
		lacY	1.05836	+	243	0.789608	+	47	2044
		lacZ	1.00804	+	243	0.789608	+	47	2044
		lamB	2.12982	+	243	0.789608	+	47	2044
		ldcC	0.465813	+	243	0.789608	+	47	2044
		ldhA	0.802593	+	243	0.789608	+	47	2044
		leuA	0.174496	+	243	0	-	46	2012
		leuB	0.144083	+	243	0	-	46	2012
		leuC	0.134411	+	243	0	-	46	2012
		leuD	0.497141	+	243	0	-	46	2012
		lig	1.63114	+	244	0.789608	+	47	2044
		livF	0.143495	+	243	0.789608	+	47	2044
		livG	0.662528	+	243	0.789608	+	47	2044
		livH	0.150059	+	243	0.789608	+	47	2044
		livJ	0.372604	+	244	0.789608	+	47	2044
		livK	2.22616	+	243	0.789608	+	47	2044
		livM	1.39524	+	243	0.789608	+	47	2044
		lldP	0.471506	+	243	0.789608	+	47	2044
		lpxA	1.41682	-	260	0	-	46	1942
		lpxB	0.624972	-	260	0	-	46	1942
		lpxC	0.402005	-	260	0	-	46	1942
		lysA	2.10343	+	229	0	-	46	1996
		lysC	0.0969919	+	243	0.789608	-	32	920
		malE	1.1754	+	243	0.789608	+	47	2044
		malF	0.751258	+	243	0.789608	+	47	2044
		malG	0.237523	+	243	0.789608	+	47	2044
		malK	1.65039	+	243	0.789608	+	47	2044
		malP	0.990289	+	243	0.789608	+	47	2044
		manY	2.29597	+	243	0.789608	+	47	2044
		mdh	1.79454	+	244	0.780401	+	47	2044
		melB	1.75291	+	243	0.789608	+	47	2044
		menA	0.0744229	+	243	0.789608	+	47	2044
		menB	0.592985	+	243	0.789608	+	47	2044
		menC	0.517393	+	243	0.789608	+	47	2044
		menD	0.180884	+	243	0.789608	+	47	2044
		menF	8.43504	+	243	0.789608	+	47	2044
		menG	0.688496	+	243	0.789608	+	47	2044
		metA	0.303759	+	242	0	-	35	1048
		metB	0.00874213	+	242	0	-	35	1048
		metC	1.65999	+	242	0	-	35	1048
		metE	0.425751	+	243	0.789608	-	35	1048
		metF	0.0261615	-	255	0	-	34	994
		metH	0.310448	+	243	0.789608	-	35	1048
		metK	5.1287	+	243	0	-	36	1104
		metL	0.564841	+	243	0.789608	-	32	920
		mglC	0.376537	+	243	0.789608	+	47	2044
		msbB	0.443419	-	260	0	-	46	1942
		mtr	4.35304	+	243	0.789608	+	47	2044
		murA	0.0581651	-	253	0	-	46	1946
		murB	0.685104	-	253	0	-	46	1946
		murC	0.143028	-	253	0	-	46	1946
		murF	0.924725	-	253	0	-	46	1946
		murG	0.550051	-	253	0	-	46	1946
		mutT	0.144139	+	232	0.789608	-	47	2070
		nadA	1.27557	+	244	0	+	47	2044
		nadE	0.437949	-	252	0	+	47	2044
		nagA	0.638645	+	243	0.789608	+	47	2044
		nanA	1.05098	+	243	0.789608	+	47	2044
		nanT	0.795319	+	243	0.789608	+	47	2044
		ndh	0.327363	+	243	0.789608	+	47	2044
		ndk	2.97716	-	313	0	-	37	1166
		nhaB	0.383117	+	243	0.789608	+	47	2044
		nrdA	1.39333	+	246	0.789608	-	47	2046
		nrdD	0.162644	+	247	0.789608	-	47	2050
		nrdE	0.174831	+	243	0.789608	-	47	2046
		ntpA	0.521792	+	233	0.789608	+	47	2044
		nuoE	0.60897	+	244	0.598925	+	47	2044
		nuoF	0.968367	+	244	0.598925	+	47	2044
		nuoG	0.237077	+	244	0.598925	+	47	2044
		nuoJ	0.230999	+	244	0.598925	+	47	2044
		nuoL	0.237287	+	244	0.598925	+	47	2044
		nuoM	0.413665	+	244	0.598925	+	47	2044
		nupG	0.588218	+	243	0.789608	+	47	2044
		oppA	1.1403	+	243	0.789608	+	47	2044
		oppB	0.0880437	+	243	0.789608	+	47	2044
		oppC	0.234956	+	243	0.789608	+	47	2044
		oppD	0.203237	+	243	0.789608	+	47	2044
		oppF	10.9689	+	243	0.789608	+	47	2044
		pabA	0.289293	-	255	0	-	34	994
		pabB	0.608251	-	255	0	-	34	994
		pabC	1.24026	-	255	0	-	34	994
		panB	0.430089	+	242	0	+	47	2044
		panD	0.566321	+	242	0	+	47	2044
		panF	0.572681	+	243	0.789608	+	47	2044
		pckA	1.34122	+	240	0.789608	+	47	2044
		pdxA	0.339984	+	243	0.789608	+	47	2044
		pdxB	0.0957142	+	243	0.789608	+	47	2044
		pdxJ	1.0723	+	243	0.789608	+	47	2044
		pfkA	1.55162	+	243	0.789608	+	47	2044
		pflA	2.7268	+	243	0.789608	+	47	2044
		pflB	0.532917	+	243	0.789608	+	47	2044
		pflC	0.437279	+	243	0.789608	+	47	2044
		pflD	0.183452	+	243	0.789608	+	47	2044
		pgm	0.315694	+	249	0	-	44	1846
		pgpB	1.62275	+	243	0.789608	-	46	1956
		pgsA	0.266944	+	245	0	-	46	1956
		pheA	2.26459	+	246	0	-	45	1972
		pheP	0.233656	+	243	0.789608	+	47	2044
		pitA	0.766332	+	245	0	+	47	2044
		pitB	0.703253	+	245	0	+	47	2044
		pncB	3.85975	+	231	0.789608	+	47	2044
		pntA	0.0965711	+	245	0.789608	+	47	2044
		potD	5.66499	+	243	0.789608	+	47	2044
		potE	0.61353	+	243	0.789608	+	47	2044
		potF	1.39662	+	243	0.789608	+	47	2044
		potG	0.93398	+	243	0.789608	+	47	2044
		potH	0.0612507	+	243	0.789608	+	47	2044
		potI	1.79881	+	243	0.789608	+	47	2044
		ppa	3.181	-	364	0	+	47	2044
		ppc	0.0400875	+	244	0.769614	-	10	100
		proA	0.293124	+	245	0.788065	-	47	2048
		proB	2.40861	+	245	0.788065	-	47	2048
		proC	0.0407312	+	245	0	-	46	2010
		proP	4.11103	+	245	0.789608	+	47	2044
		proV	0.0630252	+	245	0.789608	+	47	2044
		proW	0.564304	+	246	0.789608	+	47	2044
		prsA	0.268986	+	244	0	-	2	4
		psd	0.821657	-	261	0	-	45	1854
		pssA	1.42566	-	262	0	-	44	1768
		pstA	0.0409694	+	245	0	+	47	2044
		pstB	1.45325	+	245	0	+	47	2044
		pstC	0.503264	+	245	0	+	47	2044
		pstS	1.0622	+	245	0	+	47	2044
		pta	0.239312	+	244	0.736344	+	47	2044
		ptsN	0.777726	+	243	0.789608	+	47	2044
		purA	0.155868	-	257	0	+	47	2044
		purC	0.324437	-	264	0	+	47	2044
		purD	0.0783496	-	264	0	+	47	2044
		purE	0.514117	-	264	0	+	47	2044
		purF	1.64034	-	264	0	+	47	2044
		purH	0.111477	-	264	0	+	47	2044
		purK	0.600561	-	264	0	+	47	2044
		purL	0.0996678	-	264	0	+	47	2044
		purM	0.236889	-	264	0	+	47	2044
		purN	0.0172217	+	243	0.787047	+	47	2044
		purT	0.638221	+	243	0.789608	+	47	2044
		purU	1.66779	+	244	0.789608	+	47	2044
		putA	8.93415	+	245	0.789608	+	47	2044
		putP	1.09129	+	245	0.789608	+	47	2044
		pykA	0.462552	+	243	0.789608	+	47	2044
		pykF	0.864532	+	243	0.789608	+	47	2044
		pyrB	0.382338	-	250	0	-	37	1166
		pyrC	0.17007	-	250	0	-	37	1166
		pyrD	0.79887	-	250	0	-	37	1166
		pyrE	0.675616	-	250	0	-	37	1166
		pyrF	0.0693027	-	250	0	-	37	1166
		pyrG	0.398509	+	241	0	-	41	1514
		pyrH	3.25072	+	229	0.789245	-	47	2046
		pyrI	0.559391	-	250	0	-	37	1166
		rbsB	0.918867	+	243	0.789608	+	47	2044
		rbsC	0.27507	+	243	0.789608	+	47	2044
		rbsD	1.60459	+	243	0.789608	+	47	2044
		rbsK	1.0474	+	243	0.789608	+	47	2044
		rfaC	0.00715058	-	260	0	-	46	1942
		rfaD	0.499798	-	260	0	-	46	1942
		rfaF	1.48232	-	260	0	-	46	1942
		rhaA	0.199297	+	243	0.789608	+	47	2044
		rhaB	0.190084	+	243	0.789608	+	47	2044
		rhaD	0.465744	+	243	0.789608	+	47	2044
		rhaT	0.619777	+	243	0.789608	+	47	2044
		ribA	3.10719	-	252	0.789608	-	46	1992
		ribB	0.199795	-	252	0.789608	-	46	1992
		ribC	0.346155	+	243	0.789608	-	46	1992
		ribD	0.908729	-	252	0	-	46	1992
		ribH	0.193433	-	252	0.789608	-	46	1992
		rpe	0.368994	+	244	0.767842	-	47	2124
		rpiA	0.949363	+	243	0.789608	-	47	2124
		sapA	3.6928	+	243	0.789608	+	47	2044
		sapB	0.713978	+	243	0.789608	+	47	2044
		sapD	0.39745	+	243	0.789608	+	47	2044
		sbp	0.977066	+	243	0	-	34	1002
		sdaC	0.755569	+	245	0.789608	+	47	2044
		sdhA	4.98107	+	245	0.786897	+	47	2044
		sdhB	0.56136	+	245	0.786897	+	47	2044
		sdhD	1.12548	+	245	0.786897	+	47	2044
		serA	0.266945	-	276	0	-	32	930
		serB	1.31017	-	276	0	-	32	930
		serC	0.146281	-	272	0	-	32	930
		speA	0.255531	+	243	0.789608	+	47	2044
		speB	0.530387	+	243	0.789608	+	47	2044
		speC	0.631437	+	243	0.789608	-	47	2052
		speD	0.334841	+	243	0	-	46	1982
		speE	5.71524	+	243	0	-	46	1982
		speF	0.00799371	+	243	0.789608	-	47	2052
		srlB	1.7302	+	243	0.789608	+	47	2044
		srlD	0.356224	+	243	0.789608	+	47	2044
		sucA	0.749203	+	244	0.788595	+	47	2044
		sucB	0.21798	+	244	0.788595	+	47	2044
		sucD	0.220946	+	244	0.789279	+	47	2044
		talB	0.23916	+	228	0.765984	+	47	2044
		tdcC	1.65438	+	245	0.789608	+	47	2044
		tdh	0.284472	+	245	0.789608	-	47	2054
		tdk	0.793251	+	246	0.789608	+	47	2044
		thiC	0.0925746	+	243	0.789608	+	47	2044
		thiE	0.0607885	+	243	0.789608	+	47	2044
		thiF	0.0700576	+	243	0.789608	+	47	2044
		thiH	1.05154	+	243	0.789608	+	47	2044
		thrA	0.159262	+	243	0.789608	-	32	920
		thrC	0.160065	+	249	0	-	45	1964
		thyA	0.367559	+	246	0	-	46	1956
		tktA	0.42471	+	243	0.789608	-	31	924
		tnaA	1.34746	+	243	0.789608	-	46	1994
		tnaB	1.07555	+	249	0.789608	+	47	2044
		tpiA	0.445911	+	244	0.519249	+	47	2044
		treA	0.933704	+	243	0.789608	+	47	2044
		treB	0.921038	+	243	0.789608	+	47	2044
		trkA	0.717959	+	245	0.789608	+	47	2044
		trkH	1.46456	+	245	0.789608	+	47	2044
		trpB	1.34484	+	249	0	-	46	2004
		trpD	0.675656	+	249	0	-	46	2004
		trpE	0.795645	+	249	0	-	46	2004
		trxB	1.13327	-	272	0	-	32	948
		tsx	0.628542	+	243	0.789608	+	47	2044
		tynA	2.45628	+	244	0.789608	+	47	2044
		tyrA	0.206124	+	245	0	-	45	1972
		tyrB	0.147772	+	246	0	-	43	1922
		tyrP	0.148528	+	245	0.789608	+	47	2044
		ubiA	0.031683	+	243	0.789608	-	37	1166
		ubiB	0.0468823	+	243	0.789608	-	37	1166
		ubiC	0.197883	+	243	0.789608	-	37	1166
		ubiG	3.28759	+	243	0.789608	-	37	1166
		ubiH	0.162467	+	243	0.789608	-	37	1166
		ubiX	0.54958	+	243	0.789608	-	37	1166
		udp	1.49387	+	244	0.789608	+	47	2044
		ugpA	0.090108	+	243	0.789608	+	47	2044
		ugpB	0.812084	+	243	0.789608	+	47	2044
		ugpC	1.13123	+	243	0.789608	+	47	2044
		ugpE	2.67259	+	243	0.789608	+	47	2044
		upp	1.64935	+	244	0.789608	+	47	2044
		uraA	12.5021	+	243	0.789608	+	47	2044
		ushA	0.895125	-	277	0	-	46	1942
		xylA	0.361819	+	243	0.789608	+	47	2044
		xylB	0.0173374	+	243	0.789608	+	47	2044
		xylF	0.675374	+	243	0.789608	+	47	2044
		ygjH	1.25138	+	244	0.789608	+	47	2044
		zwf	1.24579	+	235	0.763977	+	47	2044
Experimental data	Type	Results of LP-based method and exisiting methods
		Gene	Exp ("0": essential)	FBID ("-": essential		FBA		SA	#A	S
Gerdes data set	This experimental data is collected by Gerdes et al. (2003) and further used by Wunderlich and Mirny (2006), partitions the mutants into essential and nonessential genes, where essential genes are recorded as 0 and nonessential genes are recorded as 1. The threshold of FBID degree is 389	accA	0	-	393	0	0	-	43	530
		acpS	0	+	224	1	1	-	43	530
		asd	0	-	394	0	0	-	46	636
		cdsA	0	-	391	0	0	-	43	530
		dapA	0	-	389	0	0	-	46	636
		dapB	0	-	389	0	0	-	46	636
		dapD	0	-	389	0	0	-	46	636
		dapE	0	-	389	0	0	-	46	636
		dapF	0	-	389	0	0	-	46	636
		ddlB	0	-	389	0	0	-	46	636
		fabD	0	-	393	0	0	-	43	530
		fabG	0	+	224	1	1	-	43	530
		folA	0	-	389	0	0	-	45	614
		galU	0	-	391	0	0	-	45	616
		glmS	0	-	391	0	0	-	45	588
		glmU	0	-	389	0	0	-	45	588
		gmk	0	-	398	0	0	-	45	644
		kdsB	0	-	389	0	0	-	46	636
		kdtA	0	-	389	0	0	-	46	636
		lpxA	0	-	389	0	0	-	46	636
		lpxB	0	-	389	0	0	-	46	636
		metK	0	-	389	0	0	-	46	670
		murC	0	-	389	0	0	-	46	636
		murD	0	-	389	0	0	-	46	636
		murE	0	-	389	0	0	-	46	636
		murG	0	-	389	0	0	-	46	636
		murI	0	-	389	0	0	-	46	636
		nadE	0	+	234	1	1.03761	-	33	226
		ndk	0	-	412	0	0	-	37	372
		pgpA	0	+	224	1	1	-	46	648
		pgsA	0	-	389	0	0	-	46	648
		prsA	0	+	225	1	1.10638	-	16	38
		pssA	0	-	389	0	0	-	44	566
		pyrG	0	-	400	0	0	-	41	488
		rfaC	0	-	389	0	0	-	46	636
		ribF	0	-	389	0	0	-	32	216
		rpe	0	+	225	1	0.999803	-	31	184
		thyA	0	-	389	0	0	-	46	646
		tktA	0	+	224	1	1	-	31	184
		tmk	0	-	389	0	0	-	46	646
		aceF	0	+	225	1	0.996187	+	47	684
		ackA	0	+	224	1	1	+	47	684
		adk	0	+	229	1	1.10397	+	47	684
		ansB	0	+	224	1	1	+	47	684
		apt	0	+	225	1	0.996187	+	47	684
		araF	0	+	226	1	1	+	47	684
		araG	0	+	226	1	1	+	47	684
		argC	0	-	400	0	0	+	47	684
		aroH	0	+	224	1	1	+	47	684
		aroK	0	+	224	1	1	+	47	684
		atpC	0	+	225	1	0.368541	+	47	684
		atpF	0	+	225	1	0.368541	+	47	684
		cmk	0	+	229	1	1.1122	+	47	684
		coaA	0	+	238	1	1.11491	+	47	684
		cydA	0	-	653	0	0	+	47	684
		cydB	0	-	653	0	0	+	47	684
		cydC	0	+	225	1	1.03761	+	47	684
		cydD	0	+	225	1	1.03761	+	47	684
		cyoD	0	+	225	1	1.08805	+	47	684
		cysE	0	+	227	1	1.11491	+	47	684
		cysW	0	+	224	1	1	+	47	684
		dadA	0	+	225	1	0.933573	+	47	684
		dut	0	+	225	1	1.11491	+	47	684
		fabH	0	+	225	1	0.998859	+	47	684
		folE	0	+	237	1	1.03761	+	47	684
		folK	0	+	237	1	1.03761	+	47	684
		galF	0	+	225	1	1	+	47	684
		gapA	0	+	224	1	1	+	47	684
		gatD	0	+	224	1	1	+	47	684
		glnP	0	+	225	1	1.11328	+	47	684
		gltK	0	+	226	1	1.11491	+	47	684
		gltL	0	+	226	1	1.11491	+	47	684
		gltX	0	+	224	1	1	+	47	684
		glyA	0	+	229	1	1.11369	+	47	684
		gor	0	+	224	1	1	+	47	684
		gshB	0	+	224	1	1	+	47	684
		hemB	0	+	224	1	1	+	47	684
		hemC	0	+	224	1	1	+	47	684
		hemD	0	+	224	1	1	+	47	684
		hemE	0	+	224	1	1	+	47	684
		hemG	0	+	224	1	1	+	47	684
		hemH	0	+	224	1	1	+	47	684
		hemL	0	+	224	1	1	+	47	684
		hyaA	0	+	224	1	1	+	47	684
		hyaC	0	+	224	1	1	+	47	684
		hycF	0	+	225	1	0.992507	+	47	684
		ispA	0	+	224	1	0.521447	+	47	684
		ispB	0	+	224	1	0.521447	+	47	684
		menE	0	+	224	1	1	+	47	684
		mglB	0	+	224	1	1	+	47	684
		nrdA	0	+	227	1	1.11491	+	47	684
		nrdB	0	+	227	1	1.11491	+	47	684
		oppC	0	+	224	1	1	+	47	684
		oppD	0	+	224	1	1	+	47	684
		pdxJ	0	+	224	1	1	+	47	684
		pgk	0	+	226	1	0.91486	+	47	684
		potC	0	+	224	1	1	+	47	684
		potD	0	+	224	1	1	+	47	684
		ppa	0	-	418	0	0	+	47	684
		proC	0	+	225	1	1.10105	+	47	684
		ptsN	0	+	224	1	1	+	47	684
		purU	0	+	225	1	0.997172	+	47	684
		pyrF	0	+	230	1	1.11491	+	47	684
		pyrH	0	+	226	1	0.929031	+	47	684
		rhaD	0	+	224	1	1	+	47	684
		ribA	0	+	231	1	1.07387	+	47	684
		ribB	0	+	231	1	1.11491	+	47	684
		ribD	0	+	231	1	1.07387	+	47	684
		ribH	0	+	231	1	1.11491	+	47	684
		sucA	0	+	225	1	0.823568	+	47	684
		sucB	0	+	225	1	0.823568	+	47	684
		tdk	0	+	227	1	1	+	47	684
		thiL	0	+	224	1	1	+	47	684
		tyrB	0	+	227	1	1.11491	+	47	684
		ubiB	0	+	224	1	0.521447	+	47	684
		ubiE	0	+	224	1	0.521447	+	47	684
		ubiG	0	+	224	1	0.521447	+	47	684
		ubiH	0	+	224	1	0.521447	+	47	684
		ubiX	0	+	224	1	0.521447	+	47	684
		zwf	0	+	229	1	1.05323	+	47	684
		adiA	1	+	224	1	1	-	47	728
		argT	1	+	224	1	1	-	47	774
		aroP	1	+	224	1	1	-	47	722
		artI	1	+	224	1	1	-	47	758
		artJ	1	+	224	1	1	-	47	758
		artM	1	+	224	1	1	-	47	758
		artP	1	+	224	1	1	-	47	758
		artQ	1	+	224	1	1	-	47	758
		bioB	1	+	224	1	1	-	47	690
		cadB	1	+	224	1	1	-	47	774
		codA	1	+	228	1	0.982956	-	47	1090
		codB	1	+	226	1	0.982956	-	47	1090
		cycA	1	+	232	1	1.10957	-	47	686
		ddlA	1	-	389	0	0	-	46	636
		glgA	1	-	392	0	0	-	46	662
		glgC	1	-	392	0	0	-	46	662
		gltP	1	+	225	1	1	-	47	692
		gltS	1	+	224	1	1	-	47	692
		hisJ	1	+	224	1	1	-	47	700
		hisM	1	+	224	1	1	-	47	774
		hisP	1	+	224	1	1	-	47	774
		hisQ	1	+	224	1	1	-	47	774
		hpt	1	+	226	1	0.990913	-	47	706
		htrB	1	-	389	0	0	-	46	636
		kbl	1	+	226	1	1.11491	-	47	686
		livF	1	+	224	1	1	-	47	714
		livG	1	+	224	1	1	-	47	714
		livJ	1	+	225	1	1	-	47	762
		livK	1	+	224	1	1	-	47	714
		livM	1	+	224	1	1	-	47	714
		lysC	1	+	224	1	1	-	46	636
		lysP	1	+	227	1	0.998879	-	47	690
		metF	1	-	389	0	0	-	46	652
		metL	1	+	224	1	1	-	46	636
		mraY	1	-	389	0	0	-	46	636
		mrsA	1	+	224	1	1	-	45	588
		msbB	1	-	389	0	0	-	46	636
		murA	1	-	389	0	0	-	46	636
		murB	1	-	389	0	0	-	46	636
		murF	1	-	389	0	0	-	46	636
		nadA	1	+	227	1	0.997846	-	33	226
		nadB	1	+	227	1	1	-	33	226
		nadC	1	+	227	1	0.997846	-	33	226
		nadD	1	-	397	0	0	-	33	226
		nrdD	1	+	228	1	1.03761	-	47	690
		pgi	1	+	227	1	0.929501	-	44	594
		pgm	1	-	391	0	0	-	44	594
		pgpB	1	+	224	1	1	-	46	648
		pheP	1	+	224	1	1	-	47	722
		proP	1	+	225	1	1.17519	-	47	690
		proW	1	+	227	1	1	-	47	712
		proX	1	+	226	1	1.11491	-	47	690
		putP	1	+	225	1	1.17519	-	47	690
		rfaD	1	-	389	0	0	-	46	636
		rfaE	1	-	389	0	0	-	46	636
		rfaF	1	-	389	0	0	-	46	636
		rfaG	1	-	389	0	0	-	46	636
		rfaL	1	-	389	0	0	-	46	636
		rpiB	1	+	224	1	1	-	31	184
		sdaC	1	+	225	1	1.11337	-	47	690
		speA	1	+	224	1	1	-	47	728
		speB	1	+	224	1	1	-	47	728
		speD	1	-	389	0	0	-	46	670
		speE	1	-	389	0	0	-	46	670
		sucC	1	+	225	1	0.828196	-	47	692
		sucD	1	+	225	1	0.828196	-	47	692
		talB	1	+	225	1	1.05077	-	47	692
		tdh	1	+	226	1	1.11491	-	47	686
		thrA	1	+	224	1	1	-	46	636
		tktB	1	+	224	1	1	-	31	184
		tnaB	1	+	230	1	1.11491	-	47	726
		trxB	1	-	415	0	0	-	43	556
		tyrP	1	+	227	1	1.11491	-	47	722
		upp	1	+	225	1	1.11491	-	47	696
		ushA	1	-	420	0	0	-	46	636
		aceA	1	+	226	1	1.11491	+	47	684
		aceB	1	+	224	1	1	+	47	684
		aceE	1	+	225	1	0.996187	+	47	684
		acnA	1	+	224	1	1	+	47	684
		acnB	1	+	224	1	1	+	47	684
		acs	1	+	225	1	1	+	47	684
		add	1	+	227	1	1.17519	+	47	684
		adhC	1	+	237	1	1.03761	+	47	684
		adhE	1	+	226	1	1	+	47	684
		agaY	1	+	224	1	1	+	47	684
		agaZ	1	+	224	1	1	+	47	684
		agp	1	+	225	1	1	+	47	684
		aldA	1	+	224	1	1	+	47	684
		aldH	1	+	227	1	1	+	47	684
		alr	1	+	225	1	1.11491	+	47	684
		amn	1	+	225	1	1	+	47	684
		amtB	1	+	226	1	1.19937	+	47	684
		ansA	1	+	224	1	1	+	47	684
		appB	1	+	225	1	1.03761	+	47	684
		appC	1	+	225	1	1.03761	+	47	684
		araA	1	+	224	1	1	+	47	684
		araB	1	+	224	1	1	+	47	684
		araD	1	+	224	1	1	+	47	684
		araE	1	+	226	1	1	+	47	684
		araH	1	+	226	1	1	+	47	684
		araH	1	+	226	1	1	+	47	684
		argA	1	-	400	0	0	+	47	684
		argB	1	-	400	0	0	+	47	684
		argF	1	+	224	1	1	+	47	684
		argG	1	+	224	1	1	+	47	684
		argH	1	+	224	1	1	+	47	684
		aroA	1	+	246	1	0.521447	+	47	684
		aroB	1	+	246	1	0.521447	+	47	684
		aroC	1	+	246	1	0.521447	+	47	684
		aroD	1	+	246	1	0.521447	+	47	684
		aroE	1	+	246	1	0.521447	+	47	684
		aroF	1	+	224	1	1	+	47	684
		aroG	1	+	224	1	1	+	47	684
		aroL	1	+	224	1	1	+	47	684
		asnA	1	+	225	1	1.11491	+	47	684
		asnB	1	+	225	1	1	+	47	684
		aspA	1	+	225	1	0.996187	+	47	684
		aspC	1	+	225	1	1.045	+	47	684
		atoB	1	+	224	1	1	+	47	684
		atpA	1	+	225	1	0.368541	+	47	684
		atpB	1	+	225	1	0.368541	+	47	684
		atpD	1	+	225	1	0.368541	+	47	684
		atpE	1	+	225	1	0.368541	+	47	684
		atpG	1	+	225	1	0.368541	+	47	684
		atpI	1	+	225	1	0.368541	+	47	684
		avtA	1	+	224	1	1	+	47	684
		bglX	1	+	224	1	1	+	47	684
		bioA	1	+	224	1	1	+	47	684
		bioD	1	+	224	1	1	+	47	684
		bioF	1	+	224	1	1	+	47	684
		brnQ	1	+	224	1	1	+	47	684
		cadA	1	+	224	1	1	+	47	684
		carA	1	+	230	1	1.11491	+	47	684
		carB	1	+	230	1	1.11491	+	47	684
		cdd	1	+	228	1	1	+	47	684
		cdh	1	+	225	1	1.11491	+	47	684
		chaA	1	+	224	1	1	+	47	684
		chaC	1	+	224	1	1	+	47	684
		cls	1	+	224	1	1	+	47	684
		cmtA	1	+	224	1	1	+	47	684
		cmtB	1	+	224	1	1	+	47	684
		crr	1	+	225	1	1.04975	+	47	684
		cyoA	1	+	225	1	1.08805	+	47	684
		cyoB	1	+	225	1	1.08805	+	47	684
		cyoC	1	+	225	1	1.08805	+	47	684
		cyoE	1	+	224	1	1	+	47	684
		cysA	1	+	224	1	1	+	47	684
		cysD	1	+	224	1	1	+	47	684
		cysH	1	+	224	1	1	+	47	684
		cysI	1	+	224	1	1	+	47	684
		cysJ	1	+	224	1	1	+	47	684
		cysK	1	+	224	1	1	+	47	684
		cysM	1	+	224	1	1	+	47	684
		cysN	1	+	224	1	1	+	47	684
		cysP	1	+	224	1	1	+	47	684
		cysU	1	+	224	1	1	+	47	684
		cysZ	1	+	224	1	1	+	47	684
		dadX	1	+	225	1	1	+	47	684
		dcd	1	+	225	1	1.11491	+	47	684
		dctA	1	+	225	1	0.994514	+	47	684
		dcuA	1	+	225	1	0.994514	+	47	684
		dcuB	1	+	225	1	0.994514	+	47	684
		deoA	1	+	224	1	1	+	47	684
		deoB	1	+	228	1	1.10251	+	47	684
		deoC	1	+	227	1	1	+	47	684
		deoD	1	+	224	1	1	+	47	684
		dgt	1	+	224	1	1	+	47	684
		dld	1	+	226	1	0.983945	+	47	684
		dppA	1	+	224	1	1	+	47	684
		dppB	1	+	224	1	1	+	47	684
		dppC	1	+	224	1	1	+	47	684
		dppD	1	+	224	1	1	+	47	684
		dppF	1	+	224	1	1	+	47	684
		eda	1	+	226	1	0.93349	+	47	684
		edd	1	+	226	1	0.929501	+	47	684
		entA	1	+	224	1	1	+	47	684
		entB	1	+	224	1	1	+	47	684
		entC	1	+	224	1	1	+	47	684
		entD	1	+	224	1	1	+	47	684
		entE	1	+	224	1	1	+	47	684
		entF	1	+	224	1	1	+	47	684
		epd	1	+	224	1	1.11491	+	47	684
		fadA	1	+	224	1	1	+	47	684
		fadB	1	+	225	1	1	+	47	684
		fadD	1	+	224	1	1	+	47	684
		fadL	1	+	224	1	1	+	47	684
		fbp	1	+	225	1	1.11491	+	47	684
		fdhF	1	+	225	1	0.992507	+	47	684
		fdnG	1	+	224	1	1	+	47	684
		fdnH	1	+	224	1	1	+	47	684
		fdnI	1	+	224	1	1	+	47	684
		fdoG	1	+	224	1	1	+	47	684
		fdoH	1	+	224	1	1	+	47	684
		fdoI	1	+	224	1	1	+	47	684
		focA	1	+	224	1	1	+	47	684
		folB	1	+	237	1	1.03761	+	47	684
		folD	1	+	239	1	1.11491	+	47	684
		folP	1	+	237	1	1.03761	+	47	684
		frdA	1	+	225	1	1.05323	+	47	684
		frdB	1	+	225	1	1.05323	+	47	684
		frdC	1	+	225	1	1.05323	+	47	684
		fruA	1	+	224	1	1	+	47	684
		fruB	1	+	224	1	1	+	47	684
		fruK	1	+	224	1	1	+	47	684
		fucA	1	+	224	1	1	+	47	684
		fucI	1	+	224	1	1	+	47	684
		fucK	1	+	224	1	1	+	47	684
		fucO	1	+	224	1	1	+	47	684
		fucP	1	+	224	1	1	+	47	684
		fumA	1	+	224	1	1	+	47	684
		fumB	1	+	224	1	1	+	47	684
		fumC	1	+	224	1	1	+	47	684
		gabD	1	+	225	1	1.11491	+	47	684
		gabP	1	+	224	1	1	+	47	684
		gabT	1	+	224	1	1	+	47	684
		gadB	1	+	224	1	1	+	47	684
		galE	1	+	224	1	1	+	47	684
		galK	1	+	224	1	1	+	47	684
		galM	1	+	224	1	1	+	47	684
		galP	1	+	225	1	1.10957	+	47	684
		galT	1	+	224	1	1	+	47	684
		gapC	1	+	224	1	1	+	47	684
		gatA	1	+	224	1	1	+	47	684
		gatB	1	+	224	1	1	+	47	684
		gatC	1	+	224	1	1	+	47	684
		gatY	1	+	224	1	1	+	47	684
		gcvH	1	-	404	1	1.11491	+	47	684
		gcvP	1	-	404	1	1.11491	+	47	684
		gcvT	1	-	404	1	1.11491	+	47	684
		gdhA	1	+	225	1	0.985472	+	47	684
		glgP	1	+	224	1	1	+	47	684
		glk	1	+	227	1	1.10957	+	47	684
		glnA	1	+	225	1	1	+	47	684
		glnH	1	+	225	1	1.11328	+	47	684
		glnQ	1	+	225	1	1.11328	+	47	684
		glpA	1	+	224	1	1	+	47	684
		glpB	1	+	224	1	1	+	47	684
		glpC	1	+	224	1	1	+	47	684
		glpD	1	+	224	1	1	+	47	684
		glpF	1	+	224	1	1	+	47	684
		glpK	1	+	237	1	1.03761	+	47	684
		glpT	1	+	224	1	1	+	47	684
		gltA	1	+	226	1	0.700387	+	47	684
		gltB	1	+	225	1	1.11491	+	47	684
		gltD	1	+	225	1	1.11491	+	47	684
		gltJ	1	+	226	1	1.11491	+	47	684
		gnd	1	+	225	1	1.11491	+	47	684
		gntT	1	+	224	1	1	+	47	684
		goaG	1	+	224	1	1	+	47	684
		gpmA	1	+	224	1	1	+	47	684
		gpmB	1	+	224	1	1	+	47	684
		gpsA	1	-	392	1	0.953416	+	47	684
		gshA	1	+	224	1	1	+	47	684
		gsk	1	+	226	1	1.10974	+	47	684
		guaA	1	+	226	1	0.996187	+	47	684
		guaB	1	+	226	1	0.996187	+	47	684
		guaC	1	+	225	1	1	+	47	684
		hemF	1	+	224	1	1	+	47	684
		hemX	1	+	224	1	1	+	47	684
		hisA	1	+	224	1	1	+	47	684
		hisB	1	+	224	1	1	+	47	684
		hisC	1	+	224	1	1	+	47	684
		hisD	1	+	224	1	1	+	47	684
		hisF	1	+	224	1	1	+	47	684
		hisH	1	+	224	1	1	+	47	684
		hisI	1	+	224	1	1	+	47	684
		hyaB	1	+	224	1	1	+	47	684
		hybA	1	+	224	1	1	+	47	684
		hybC	1	+	224	1	1	+	47	684
		hycE	1	+	225	1	0.992507	+	47	684
		hycG	1	+	225	1	0.992507	+	47	684
		icd	1	+	225	1	1.03289	+	47	684
		idnK	1	+	224	1	1	+	47	684
		ilvA	1	+	224	1	1	+	47	684
		ilvB	1	+	224	1	1	+	47	684
		ilvC	1	+	229	1	1.11491	+	47	684
		ilvD	1	+	229	1	1.11491	+	47	684
		ilvE	1	+	224	1	1	+	47	684
		ilvG	1	+	224	1	1	+	47	684
		ilvH	1	+	224	1	1	+	47	684
		ilvI	1	+	224	1	1	+	47	684
		kdpA	1	+	226	1	1	+	47	684
		kdpB	1	+	226	1	1	+	47	684
		kgtP	1	+	224	1	1	+	47	684
		lacY	1	+	224	1	1	+	47	684
		lacZ	1	+	224	1	1	+	47	684
		lamB	1	+	224	1	1	+	47	684
		ldcC	1	+	224	1	1	+	47	684
		ldhA	1	+	224	1	1	+	47	684
		leuA	1	+	224	1	1	+	47	684
		leuB	1	+	224	1	1	+	47	684
		leuC	1	+	224	1	1	+	47	684
		leuD	1	+	224	1	1	+	47	684
		lldP	1	+	224	1	1	+	47	684
		lysA	1	+	225	1	0.929501	+	47	684
		maeB	1	+	225	1	1.08546	+	47	684
		malE	1	+	224	1	1	+	47	684
		malF	1	+	224	1	1	+	47	684
		malK	1	+	224	1	1	+	47	684
		malP	1	+	224	1	1	+	47	684
		malX	1	+	224	1	1	+	47	684
		manA	1	+	224	1	1	+	47	684
		manX	1	+	224	1	1	+	47	684
		manY	1	+	224	1	1	+	47	684
		manZ	1	+	224	1	1	+	47	684
		mdh	1	+	225	1	0.845102	+	47	684
		melA	1	+	224	1	1	+	47	684
		melB	1	+	224	1	1	+	47	684
		menA	1	+	224	1	1	+	47	684
		menF	1	+	224	1	1	+	47	684
		menG	1	+	224	1	1	+	47	684
		metA	1	+	224	1	1	+	47	684
		metB	1	+	224	1	1	+	47	684
		metC	1	+	224	1	1	+	47	684
		metE	1	+	224	1	1	+	47	684
		metH	1	+	224	1	1	+	47	684
		mglA	1	+	224	1	1	+	47	684
		mtlA	1	+	224	1	1	+	47	684
		mtlD	1	+	224	1	1	+	47	684
		mutT	1	+	225	1	1	+	47	684
		nagA	1	+	224	1	1	+	47	684
		nagB	1	+	225	1	1.11491	+	47	684
		nagE	1	+	224	1	1	+	47	684
		nanA	1	+	224	1	1	+	47	684
		nanT	1	+	224	1	1	+	47	684
		ndh	1	+	225	1	0.852976	+	47	684
		nhaA	1	+	224	1	1	+	47	684
		nhaB	1	+	224	1	1	+	47	684
		nrdE	1	+	224	1	1	+	47	684
		nrdF	1	+	224	1	1	+	47	684
		nuoA	1	+	225	1	0.824504	+	47	684
		nuoB	1	+	225	1	0.824504	+	47	684
		nuoF	1	+	225	1	0.824504	+	47	684
		nuoG	1	+	225	1	0.824504	+	47	684
		nuoH	1	+	225	1	0.824504	+	47	684
		nuoI	1	+	225	1	0.824504	+	47	684
		nuoJ	1	+	225	1	0.824504	+	47	684
		nuoL	1	+	225	1	0.824504	+	47	684
		nuoM	1	+	225	1	0.824504	+	47	684
		nuoN	1	+	225	1	0.824504	+	47	684
		nupC	1	+	224	1	1	+	47	684
		nupG	1	+	224	1	1	+	47	684
		oppA	1	+	224	1	1	+	47	684
		oppB	1	+	224	1	1	+	47	684
		oppF	1	+	224	1	1	+	47	684
		pabA	1	+	226	1	1.11491	+	47	684
		pabB	1	+	226	1	1.11491	+	47	684
		pabC	1	+	226	1	1.11491	+	47	684
		panB	1	+	229	1	1.11491	+	47	684
		panC	1	+	238	1	1.11491	+	47	684
		panD	1	+	238	1	1.11491	+	47	684
		panE	1	+	224	1	1	+	47	684
		panF	1	+	224	1	1	+	47	684
		pckA	1	+	225	1	0.994918	+	47	684
		pdxA	1	+	224	1	1	+	47	684
		pdxB	1	+	224	1	1.11491	+	47	684
		pdxH	1	+	230	1	1	+	47	684
		pdxK	1	+	236	1	1	+	47	684
		pfkB	1	+	224	1	1	+	47	684
		pflA	1	+	224	1	1	+	47	684
		pflB	1	+	224	1	1	+	47	684
		pflC	1	+	224	1	1	+	47	684
		pflD	1	+	224	1	1	+	47	684
		pheA	1	+	227	1	1.11491	+	47	684
		pitA	1	+	226	1	1	+	47	684
		pitB	1	+	226	1	1	+	47	684
		pncA	1	+	228	1	1.03455	+	47	684
		pncB	1	+	228	1	1.03455	+	47	684
		pntA	1	+	226	1	1.23268	+	47	684
		pntB	1	+	226	1	1.23268	+	47	684
		pnuC	1	+	226	1	1.03428	+	47	684
		potA	1	+	224	1	1	+	47	684
		potB	1	+	224	1	1	+	47	684
		potE	1	+	224	1	1	+	47	684
		potF	1	+	224	1	1	+	47	684
		potG	1	+	224	1	1	+	47	684
		potH	1	+	224	1	1	+	47	684
		potI	1	+	224	1	1	+	47	684
		poxB	1	+	225	1	1	+	47	684
		ppc	1	+	225	1	1.04053	+	47	684
		proA	1	+	226	1	1.11491	+	47	684
		proB	1	+	226	1	1.11491	+	47	684
		proV	1	+	226	1	0.996187	+	47	684
		pstA	1	+	226	1	1	+	47	684
		pstB	1	+	226	1	1	+	47	684
		pstC	1	+	226	1	1	+	47	684
		pstS	1	+	226	1	1	+	47	684
		pta	1	+	226	1	0.998787	+	47	684
		ptsA	1	+	224	1	1	+	47	684
		ptsG	1	+	225	1	1.04975	+	47	684
		ptsI	1	+	224	1	1	+	47	684
		ptsP	1	+	224	1	1	+	47	684
		purA	1	+	226	1	0.996187	+	47	684
		purB	1	+	240	1	0.521447	+	47	684
		purC	1	+	236	1	0.521447	+	47	684
		purD	1	+	236	1	0.521447	+	47	684
		purE	1	+	236	1	0.521447	+	47	684
		purF	1	+	236	1	0.521447	+	47	684
		purH	1	+	236	1	0.521447	+	47	684
		purK	1	+	236	1	0.521447	+	47	684
		purL	1	+	236	1	0.521447	+	47	684
		purM	1	+	236	1	0.521447	+	47	684
		purN	1	+	225	1	1.11491	+	47	684
		purT	1	+	225	1	1.11491	+	47	684
		putA	1	+	226	1	1.02424	+	47	684
		pykA	1	+	224	1	1	+	47	684
		pykF	1	+	224	1	1	+	47	684
		pyrB	1	+	230	1	1.11491	+	47	684
		pyrC	1	+	230	1	1.11491	+	47	684
		pyrD	1	+	230	1	1.11491	+	47	684
		pyrE	1	+	230	1	1.11491	+	47	684
		pyrI	1	+	230	1	1.11491	+	47	684
		rbsA	1	+	224	1	1	+	47	684
		rbsB	1	+	224	1	1	+	47	684
		rbsC	1	+	224	1	1	+	47	684
		rbsD	1	+	224	1	1	+	47	684
		rbsK	1	+	224	1	1	+	47	684
		rhaT	1	+	224	1	1	+	47	684
		sapA	1	+	224	1	1	+	47	684
		sapB	1	+	224	1	1	+	47	684
		sapD	1	+	224	1	1	+	47	684
		sbp	1	+	224	1	1	+	47	684
		sdaA	1	+	224	1	1	+	47	684
		sdaB	1	+	224	1	1	+	47	684
		sdhA	1	+	226	1	0.496086	+	47	684
		sdhB	1	+	226	1	0.496086	+	47	684
		sdhC	1	+	226	1	0.496086	+	47	684
		sdhD	1	+	226	1	0.496086	+	47	684
		serA	1	+	227	1	1.11491	+	47	684
		serB	1	+	227	1	1.11491	+	47	684
		serC	1	+	227	1	1.03696	+	47	684
		sfcA	1	+	224	1	1	+	47	684
		speC	1	+	224	1	1	+	47	684
		speF	1	+	224	1	1	+	47	684
		srlA	1	+	224	1	1	+	47	684
		srlD	1	+	224	1	1	+	47	684
		srlE	1	+	224	1	1	+	47	684
		tdcB	1	+	224	1	1	+	47	684
		thiC	1	+	224	1	1	+	47	684
		thiD	1	+	224	1	1	+	47	684
		thiE	1	+	224	1	1	+	47	684
		thiF	1	+	224	1	1	+	47	684
		thiM	1	+	224	1	1	+	47	684
		thrC	1	+	227	1	1.11491	+	47	684
		tnaA	1	+	224	1	1	+	47	684
		treA	1	+	224	1	1	+	47	684
		treB	1	+	224	1	1	+	47	684
		treC	1	+	224	1	1	+	47	684
		trkA	1	+	226	1	1	+	47	684
		trkG	1	+	226	1	1	+	47	684
		trkH	1	+	226	1	1	+	47	684
		trpA	1	+	230	1	1.11491	+	47	684
		trpB	1	+	230	1	1.11491	+	47	684
		trpC	1	+	230	1	1.11491	+	47	684
		trpD	1	+	230	1	1.11491	+	47	684
		trpE	1	+	230	1	1.11491	+	47	684
		tsx	1	+	224	1	1	+	47	684
		tynA	1	+	225	1	1	+	47	684
		tyrA	1	+	227	1	1.11491	+	47	684
		ubiC	1	+	224	1	0.521447	+	47	684
		ubiD	1	+	224	1	0.521447	+	47	684
		ubiF	1	+	224	1	0.521447	+	47	684
		udk	1	+	226	1	1.10778	+	47	684
		udp	1	+	225	1	0.923538	+	47	684
		ugpA	1	+	224	1	1	+	47	684
		ugpB	1	+	224	1	1	+	47	684
		ugpE	1	+	224	1	1	+	47	684
		uraA	1	+	224	1	1	+	47	684
		xapA	1	+	224	1	1	+	47	684
		xapB	1	+	226	1	0.929501	+	47	684
		xylA	1	+	224	1	1	+	47	684
		xylE	1	+	224	1	1	+	47	684
		xylF	1	+	224	1	1	+	47	684
		xylG	1	+	224	1	1	+	47	684
		xylH	1	+	224	1	1	+	47	684
		ygjG	1	+	225	1	0.996187	+	47	684
		ygjH	1	+	225	1	0.996187	+	47	684
		yicP	1	+	225	1	0.996187	+	47	684

## Sheet: Results_for_keio(iJE660)
Gene essentiality prediction of iJE660 for KEIO collection									Additional remarks				Experimental data related to the KEIO collection in iJE660 model		Computed essential & Exp.l essential (TP)		Computated essential & Exp. nonessential (FP)		Computed nonessential & Exp. essential (FN)		Computed nonessential & Exp. Nonessential (TN)
KEIO collection		FBID		FBA					There are 4288 target genes in the KEIO Collection. Among them 303 genes [3] together with newly added 14 genes [4] are essential.				Nonessential genes (554)	Essential genes (81)	FBID (42)	FBA (41)	FBID (33)	FBA (30)	FBID (39)	FBA (40)	FBID (521)	FBA (524)
															Shared essential genes: 41						Shared nonessential genes: (521)
Gene	Exp.	Accuracy= 89%		Accuracy=89%									glk	fbaA	ppa	ppa	glgC	glgC	fbaA	fbaA	glk	glk
	(0: essential, 1:nonessential)	("-": essential, "+": nonessential)		("0": essential, "1": nonessential)									pgi	gapA	cydA	cydA	glgA	glgA	gapA	gapA	pgi	pgi
glk	1	+	227	1	1.10957				There are 635 genes that relate to the KEIO Collection. Among them, there are 81 essential genes and 554 nonessential genes.				galM	pgk	gpsA	asd	cydB	cydB	pgk	pgk	galM	galM
pgi	1	+	227	1	0.929501								agp	eno	asd	dapA	trxB	trxB	eno	eno	agp	agp
galM	1	+	224	1	1								pfkA	ppa	dapA	dapB	galU	galU	cydC	cydC	pfkA	pfkA
agp	1	+	225	1	1				We have applied FBA for further study [1][2], such that a gene is considered essential if the gene reduced the optimal growth rate to 0, otherwise predict it is nonessential.				pfkB	cydA	dapB	dapD	pgm	pgm	prsA	gpsA	pfkB	pfkB
pfkA	1	+	224	1	1								fbp	cydC	dapD	dapE	argA	argA	purB	prsA	fbp	fbp
pfkB	1	+	224	1	1								tpiA	gpsA	dapE	metK	argB	argB	adk	purB	tpiA	tpiA
fbp	1	+	225	1	1.11491					Uniquely predicted by LP-based but not FBA			gapC	prsA	metK	pyrG	argC	argC	pyrH	adk	gapC	gapC
fbaA	0	+	225	1	1.07706					Uniquely predicted by FBA but not LP-based			gpmA	asd	pyrG	gmk	argD	argD	nrdA	pyrH	gpmA	gpmA
tpiA	1	+	225	1	1.08194					Turely predicted by both LP-based and FBA			pykA	dapA	gmk	tmk	argE	argE	nrdB	nrdA	pykA	pykA
gapA	0	+	224	1	1				References				pykF	dapB	tmk	accA	speD	speD	dut	nrdB	pykF	pykF
gapC	1	+	224	1	1				[1]. Edwards, J. S. and Palsson, B. O. (2000a). The Escherichia coli mg1655 in silico metabolic genotype: its definition, characteristics, and capabilities. PNAS, 97(10), 5528–5533.				aceE	dapD	accA	accB	speE	speE	folD	dut	aceE	aceE
pgk	0	+	226	1	0.91486				[2]. Edwards, J. S. and Palsson, B. O. (2000b). Robustness analysis of the escherichia coli metabolic network. Biotechnol Prog, 16(6), 927–939.				aceF	dapE	accB	accD	dapF	dapF	ispA	folD	aceF	aceF
gpmA	1	+	224	1	1				[3]. Baba, T., Ara, T., Hasegawa, M., Takai, Y., Okumura, Y., Baba, M., Datsenko, K. A., and Tomita, M. (2006). Construction of escherichia coli k-12 in-frame, single-gene knockout mutants: the keio collection. Mol Syst Biol, 2(2006.0008), 1–11.				glgC	metK	accD	fabD	ndk	ndk	ispB	ispA	glgP	glgP
eno	0	+	226	1	0.987924				[4]. Yamamoto, N., Nakahigashi, K., Nakamichi, T., Yoshino, M., Takai, Y., Touda, Y., Furubayashi, A., Kinjyo, S., Dose, H., Hasegawa, M., Datsenko, K. A., Nakayashiki, T., Tomita, M., Wanner, B. L., and Mori, H. (2009). Update on the keio collection of escherichia coli single-gene deletion mutants. Mol Syst Biol, 5(335), 1–3.				glgA	purB	fabD	cdsA	ushA	ushA	ubiA	ispB	malP	malP
pykA	1	+	224	1	1								glgP	pyrG	cdsA	pssA	thyA	thyA	ubiD	ubiA	zwf	zwf
pykF	1	+	224	1	1								malP	adk	pssA	psd	gcvH	metF	ubiB	ubiD	gnd	gnd
aceE	1	+	225	1	0.996187								zwf	gmk	psd	pgsA	gcvT	lpcA	entD	ubiB	rpiA	rpiA
aceF	1	+	225	1	0.996187								gnd	tmk	pgsA	ribF	gcvP	rfaE	ribA	entD	rpiB	rpiB
glgC	1	-	392	0	0								rpiA	pyrH	ribF	folA	metF	rfaD	ribD	ribA	rpe	rpe
glgA	1	-	392	0	0								rpiB	nrdA	folA	nadD	lpcA	dgkA	ribB	ribD	tktA	tktA
glgP	1	+	224	1	1								rpe	nrdB	nadD	glmS	rfaE	rfaL	ribE	ribB	tktB	tktB
malP	1	+	224	1	1								tktA	dut	glmS	glmM	rfaD	rfaJ	folE	ribE	talB	talB
zwf	1	+	229	1	1.05323								tktB	folD	glmM	glmU	dgkA	rfaI	folK	folE	edd	edd
gnd	1	+	225	1	1.11491								talB	accA	glmU	lpxA	rfaL	rfaG	folC	folK	eda	eda
rpiA	1	+	224	1	1								edd	accB	lpxA	lpxC	rfaJ	rfaF	coaA	folC	gltA	gltA
rpiB	1	+	224	1	1								eda	accD	lpxC	lpxD	rfaI	rfaC	acpS	coaA	acnA	acnA
rpe	1	+	225	1	0.999803								gltA	fabD	lpxD	lpxB	rfaG	ddlA	nadE	acpS	acnB	acnB
tktA	1	+	224	1	1								acnA	cdsA	lpxB	kdtA	rfaF	ddlB	gltX	nadE	sucA	sucA
tktB	1	+	224	1	1								acnB	pssA	kdtA	kdsA	rfaC		hemA	gltX	sucB	sucB
talB	1	+	225	1	1.05077								sucA	psd	kdsA	kdsB	ddlA		hemL	hemA	sucC	sucC
edd	1	+	226	1	0.929501								sucB	pgsA	kdsB	murA	ddlB		hemB	hemL	sucD	sucD
eda	1	+	226	1	0.93349				ROC curves of different methods on the KEIO collection using the iJE660 E. coli network where AUC is 0.7, 0.78 for FBA and FBID, respectively.				sucC	ispA	murA	murB			hemC	hemB	sdhA	sdhA
gltA	1	+	226	1	0.700387								sucD	ispB	murB	murC			hemD	hemC	sdhB	sdhB
acnA	1	+	224	1	1								sdhA	ubiA	murC	murD			hemG	hemD	sdhC	sdhC
acnB	1	+	224	1	1								sdhB	ubiD	murD	murE			hemH	hemG	sdhD	sdhD
sucA	1	+	225	1	0.823568								sdhC	ubiB	murE	murF			thiL	hemH	frdA	frdA
sucB	1	+	225	1	0.823568								sdhD	entD	murF	murI			tnaB	thiL	frdB	frdB
sucC	1	+	225	1	0.828196								frdA	ribA	murI	mraY				tnaB	frdC	frdC
sucD	1	+	225	1	0.828196								frdB	ribD	mraY	murG					frdD	frdD
sdhA	1	+	226	1	0.496086								frdC	ribB	murG						fumA	fumA
sdhB	1	+	226	1	0.496086								frdD	ribE							fumB	fumB
sdhC	1	+	226	1	0.496086								fumA	ribF							fumC	fumC
sdhD	1	+	226	1	0.496086								fumB	folE							mdh	mdh
frdA	1	+	225	1	1.05323								fumC	folK							dld	dld
frdB	1	+	225	1	1.05323								mdh	folC							ldhA	ldhA
frdC	1	+	225	1	1.05323								dld	folA							adhE	adhE
frdD	1	+	225	1	1.05323								ldhA	coaA							pflA	pflA
fumA	1	+	224	1	1								adhE	acpS							pflB	pflB
fumB	1	+	224	1	1								pflA	nadD							pflC	pflC
fumC	1	+	224	1	1								pflB	nadE							pflD	pflD
mdh	1	+	225	1	0.845102								pflC	gltX							fdhF	fdhF
dld	1	+	226	1	0.983945								pflD	hemA							hycB	hycB
ldhA	1	+	224	1	1								fdhF	hemL							hycE	hycE
adhE	1	+	226	1	1								hycB	hemB							hycF	hycF
pflA	1	+	224	1	1								hycE	hemC							hycG	hycG
pflB	1	+	224	1	1								hycF	hemD							pta	pta
pflC	1	+	224	1	1								hycG	hemG							ackA	ackA
pflD	1	+	224	1	1								pta	hemH							purT	purT
fdhF	1	+	225	1	0.992507								ackA	thiL							acs	acs
hycB	1	+	225	1	0.992507								purT	glmS							ppc	ppc
hycE	1	+	225	1	0.992507								acs	glmM							maeB	maeB
hycF	1	+	225	1	0.992507								ppc	glmU							aceA	aceA
hycG	1	+	225	1	0.992507								maeB	lpxA							aceB	aceB
pta	1	+	226	1	0.998787								aceA	lpxC							glcB	glcB
ackA	1	+	224	1	1								aceB	lpxD							ndh	ndh
purT	1	+	225	1	1.11491								glcB	lpxB							nuoA	nuoA
acs	1	+	225	1	1								ndh	kdtA							nuoB	nuoB
ppc	1	+	225	1	1.04053								nuoA	kdsA							nuoE	nuoE
maeB	1	+	225	1	1.08546								nuoB	kdsB							nuoF	nuoF
aceA	1	+	226	1	1.11491								nuoE	murA							nuoG	nuoG
aceB	1	+	224	1	1								nuoF	murB							nuoH	nuoH
glcB	1	+	224	1	1								nuoG	murC							nuoI	nuoI
ppa	0	-	418	0	0								nuoH	murD							nuoJ	nuoJ
ndh	1	+	225	1	0.852976								nuoI	murE							nuoK	nuoK
nuoA	1	+	225	1	0.824504								nuoJ	murF							nuoL	nuoL
nuoB	1	+	225	1	0.824504								nuoK	murI							nuoM	nuoM
nuoE	1	+	225	1	0.824504								nuoL	mraY							nuoN	nuoN
nuoF	1	+	225	1	0.824504								nuoM	murG							fdnG	fdnG
nuoG	1	+	225	1	0.824504								nuoN	tnaB							fdnH	fdnH
nuoH	1	+	225	1	0.824504								fdnG								fdnI	fdnI
nuoI	1	+	225	1	0.824504								fdnH								fdoI	fdoI
nuoJ	1	+	225	1	0.824504								fdnI								fdoH	fdoH
nuoK	1	+	225	1	0.824504								fdoI								fdoG	fdoG
nuoL	1	+	225	1	0.824504								fdoH								poxB	poxB
nuoM	1	+	225	1	0.824504								fdoG								glpD	glpD
nuoN	1	+	225	1	0.824504								poxB								glpA	glpA
fdnG	1	+	224	1	1								glpD								glpB	glpB
fdnH	1	+	224	1	1								glpA								glpC	glpC
fdnI	1	+	224	1	1								glpB								cyoA	cyoA
fdoI	1	+	224	1	1								glpC								cyoB	cyoB
fdoH	1	+	224	1	1								cyoA								cyoC	cyoC
fdoG	1	+	224	1	1								cyoB								cyoD	cyoD
poxB	1	+	225	1	1								cyoC								cydD	cydD
glpD	1	+	224	1	1								cyoD								appB	appB
glpA	1	+	224	1	1								cydB								appC	appC
glpB	1	+	224	1	1								cydD								pntA	pntA
glpC	1	+	224	1	1								appB								pntB	pntB
cyoA	1	+	225	1	1.08805								appC								hyaA	hyaA
cyoB	1	+	225	1	1.08805								trxB								hyaB	hyaB
cyoC	1	+	225	1	1.08805								pntA								hyaC	hyaC
cyoD	1	+	225	1	1.08805								pntB								hybA	hybA
cydA	0	-	653	0	0								hyaA								hybC	hybC
cydB	1	-	653	0	0								hyaB								atpA	atpA
cydC	0	+	225	1	1.03761								hyaC								atpB	atpB
cydD	1	+	225	1	1.03761								hybA								atpC	atpC
appB	1	+	225	1	1.03761								hybC								atpD	atpD
appC	1	+	225	1	1.03761								atpA								atpE	atpE
trxB	1	-	415	0	0								atpB								atpF	atpF
pntA	1	+	226	1	1.23268								atpC								atpG	atpG
pntB	1	+	226	1	1.23268								atpD								atpH	atpH
hyaA	1	+	224	1	1								atpE								atpI	atpI
hyaB	1	+	224	1	1								atpF								melA	melA
hyaC	1	+	224	1	1								atpG								galK	galK
hybA	1	+	224	1	1								atpH								galT	galT
hybC	1	+	224	1	1								atpI								galE	galE
atpA	1	+	225	1	0.368541								melA								bglX	bglX
atpB	1	+	225	1	0.368541								galK								lacZ	lacZ
atpC	1	+	225	1	0.368541								galT								treC	treC
atpD	1	+	225	1	0.368541								galE								fruK	fruK
atpE	1	+	225	1	0.368541								galU								xylA	xylA
atpF	1	+	225	1	0.368541								pgm								cpsG	cpsG
atpG	1	+	225	1	0.368541								bglX								manA	manA
atpH	1	+	225	1	0.368541								lacZ								nagA	nagA
atpI	1	+	225	1	0.368541								treC								nagB	nagB
melA	1	+	224	1	1								fruK								nanA	nanA
galK	1	+	224	1	1								xylA								fucI	fucI
galT	1	+	224	1	1								cpsG								fucK	fucK
galE	1	+	224	1	1								manA								fucA	fucA
galU	1	-	391	0	0								nagA								fucO	fucO
pgm	1	-	391	0	0								nagB								aldA	aldA
bglX	1	+	224	1	1								nanA								aldB	aldB
lacZ	1	+	224	1	1								fucI								gntK	gntK
treC	1	+	224	1	1								fucK								rhaA	rhaA
fruK	1	+	224	1	1								fucA								rhaB	rhaB
xylA	1	+	224	1	1								fucO								rhaD	rhaD
cpsG	1	+	224	1	1								aldA								araA	araA
manA	1	+	224	1	1								aldB								araB	araB
nagA	1	+	224	1	1								gntK								araD	araD
nagB	1	+	225	1	1.11491								rhaA								xylB	xylB
nanA	1	+	224	1	1								rhaB								rbsK	rbsK
fucI	1	+	224	1	1								rhaD								mtlD	mtlD
fucK	1	+	224	1	1								araA								srlD	srlD
fucA	1	+	224	1	1								araB								gatD	gatD
fucO	1	+	224	1	1								araD								gatY	gatY
aldA	1	+	224	1	1								xylB								glpK	glpK
aldB	1	+	224	1	1								rbsK								deoB	deoB
gntK	1	+	224	1	1								mtlD								deoC	deoC
rhaA	1	+	224	1	1								srlD								aspC	aspC
rhaB	1	+	224	1	1								gatD								asnB	asnB
rhaD	1	+	224	1	1								gatY								asnA	asnA
araA	1	+	224	1	1								glpK								gdhA	gdhA
araB	1	+	224	1	1								deoB								glnA	glnA
araD	1	+	224	1	1								deoC								gltB	gltB
xylB	1	+	224	1	1								aspC								gltD	gltD
rbsK	1	+	224	1	1								asnB								avtA	avtA
mtlD	1	+	224	1	1								asnA								alr	alr
srlD	1	+	224	1	1								gdhA								dadX	dadX
gatD	1	+	224	1	1								glnA								carA	carA
gatY	1	+	224	1	1								gltB								carB	carB
glpK	1	+	237	1	1.03761								gltD								argF	argF
gpsA	0	-	392	1	0.953416								avtA								argI	argI
deoB	1	+	228	1	1.10251								alr								ygjG	ygjG
deoC	1	+	227	1	1								dadX								ygjH	ygjH
aspC	1	+	225	1	1.045								argA								argG	argG
asnB	1	+	225	1	1								argB								argH	argH
asnA	1	+	225	1	1.11491								argC								speA	speA
gdhA	1	+	225	1	0.985472								argD								speB	speB
glnA	1	+	225	1	1								argE								speC	speC
gltB	1	+	225	1	1.11491								carA								speF	speF
gltD	1	+	225	1	1.11491								carB								proB	proB
avtA	1	+	224	1	1								argF								proA	proA
alr	1	+	225	1	1.11491								argI								proC	proC
dadX	1	+	225	1	1								ygjG								ilvA	ilvA
argA	1	-	400	0	0								ygjH								tdcB	tdcB
argB	1	-	400	0	0								argG								ilvB	ilvB
argC	1	-	400	0	0								argH								ilvN	ilvN
argD	1	-	396	0	0								speA								ilvG	ilvG
argE	1	-	400	0	0								speB								ilvI	ilvI
carA	1	+	230	1	1.11491								speC								ilvH	ilvH
carB	1	+	230	1	1.11491								speF								ilvC	ilvC
argF	1	+	224	1	1								speD								ilvD	ilvD
argI	1	+	224	1	1								speE								ilvE	ilvE
ygjG	1	+	225	1	0.996187								proB								leuA	leuA
ygjH	1	+	225	1	0.996187								proA								leuC	leuC
argG	1	+	224	1	1								proC								leuD	leuD
argH	1	+	224	1	1								ilvA								leuB	leuB
speA	1	+	224	1	1								tdcB								tyrB	tyrB
speB	1	+	224	1	1								ilvB								aroF	aroF
speC	1	+	224	1	1								ilvN								aroG	aroG
speF	1	+	224	1	1								ilvG								aroH	aroH
speD	1	-	389	0	0								ilvI								aroB	aroB
speE	1	-	389	0	0								ilvH								aroD	aroD
proB	1	+	226	1	1.11491								ilvC								aroE	aroE
proA	1	+	226	1	1.11491								ilvD								aroK	aroK
proC	1	+	225	1	1.10105								ilvE								aroL	aroL
ilvA	1	+	224	1	1								leuA								aroA	aroA
tdcB	1	+	224	1	1								leuC								aroC	aroC
ilvB	1	+	224	1	1								leuD								pheA	pheA
ilvN	1	+	224	1	1								leuB								tyrA	tyrA
ilvG	1	+	224	1	1								tyrB								trpD	trpD
ilvI	1	+	224	1	1								aroF								trpE	trpE
ilvH	1	+	224	1	1								aroG								trpC	trpC
ilvC	1	+	229	1	1.11491								aroH								trpA	trpA
ilvD	1	+	229	1	1.11491								aroB								trpB	trpB
ilvE	1	+	224	1	1								aroD								hisG	hisG
leuA	1	+	224	1	1								aroE								hisI	hisI
leuC	1	+	224	1	1								aroK								hisA	hisA
leuD	1	+	224	1	1								aroL								hisF	hisF
leuB	1	+	224	1	1								aroA								hisH	hisH
tyrB	1	+	227	1	1.11491								aroC								hisB	hisB
aroF	1	+	224	1	1								pheA								hisC	hisC
aroG	1	+	224	1	1								tyrA								hisD	hisD
aroH	1	+	224	1	1								trpD								serA	serA
aroB	1	+	246	1	0.521447								trpE								serC	serC
aroD	1	+	246	1	0.521447								trpC								serB	serB
aroE	1	+	246	1	0.521447								trpA								glyA	glyA
aroK	1	+	224	1	1								trpB								tdh	tdh
aroL	1	+	224	1	1								hisG								kbl	kbl
aroA	1	+	246	1	0.521447								hisI								cysD	cysD
aroC	1	+	246	1	0.521447								hisA								cysN	cysN
pheA	1	+	227	1	1.11491								hisF								cysC	cysC
tyrA	1	+	227	1	1.11491								hisH								cysH	cysH
trpD	1	+	230	1	1.11491								hisB								cysI	cysI
trpE	1	+	230	1	1.11491								hisC								cysJ	cysJ
trpC	1	+	230	1	1.11491								hisD								cysE	cysE
trpA	1	+	230	1	1.11491								serA								cysK	cysK
trpB	1	+	230	1	1.11491								serC								cysM	cysM
prsA	0	+	225	1	1.10638								serB								thrA	thrA
hisG	1	+	224	1	1								glyA								metL	metL
hisI	1	+	224	1	1								tdh								lysC	lysC
hisA	1	+	224	1	1								kbl								thrB	thrB
hisF	1	+	224	1	1								cysD								thrC	thrC
hisH	1	+	224	1	1								cysN								lysA	lysA
hisB	1	+	224	1	1								cysC								cadA	cadA
hisC	1	+	224	1	1								cysH								ldcC	ldcC
hisD	1	+	224	1	1								cysI								metA	metA
serA	1	+	227	1	1.11491								cysJ								metB	metB
serC	1	+	227	1	1.03696								cysE								metC	metC
serB	1	+	227	1	1.11491								cysK								metH	metH
glyA	1	+	229	1	1.11369								cysM								metE	metE
tdh	1	+	226	1	1.11491								thrA								dadA	dadA
kbl	1	+	226	1	1.11491								metL								tynA	tynA
cysD	1	+	224	1	1								lysC								gabT	gabT
cysN	1	+	224	1	1								thrB								gabD	gabD
cysC	1	+	224	1	1								thrC								ansA	ansA
cysH	1	+	224	1	1								dapF								ansB	ansB
cysI	1	+	224	1	1								lysA								aspA	aspA
cysJ	1	+	224	1	1								cadA								tnaA	tnaA
cysE	1	+	227	1	1.11491								ldcC								gadA	gadA
cysK	1	+	224	1	1								metA								gadB	gadB
cysM	1	+	224	1	1								metB								putA	putA
thrA	1	+	224	1	1								metC								sdaA	sdaA
metL	1	+	224	1	1								metH								sdaB	sdaB
lysC	1	+	224	1	1								metE								dsdA	dsdA
asd	0	-	394	0	0								dadA								purF	purF
thrB	1	+	227	1	1.11491								tynA								purD	purD
thrC	1	+	227	1	1.11491								gabT								purN	purN
dapA	0	-	389	0	0								gabD								purL	purL
dapB	0	-	389	0	0								ansA								purM	purM
dapD	0	-	389	0	0								ansB								purK	purK
dapE	0	-	389	0	0								aspA								purE	purE
dapF	1	-	389	0	0								tnaA								purC	purC
lysA	1	+	225	1	0.929501								gadA								purH	purH
cadA	1	+	224	1	1								gadB								purA	purA
ldcC	1	+	224	1	1								putA								guaB	guaB
metA	1	+	224	1	1								sdaA								guaA	guaA
metB	1	+	224	1	1								sdaB								guaC	guaC
metC	1	+	224	1	1								dsdA								pyrB	pyrB
metH	1	+	224	1	1								purF								pyrI	pyrI
metE	1	+	224	1	1								purD								pyrC	pyrC
metK	0	-	389	0	0								purN								pyrD	pyrD
dadA	1	+	225	1	0.933573								purL								pyrE	pyrE
tynA	1	+	225	1	1								purM								pyrF	pyrF
gabT	1	+	224	1	1								purK								amn	amn
gabD	1	+	225	1	1.11491								purE								add	add
ansA	1	+	224	1	1								purC								gsk	gsk
ansB	1	+	224	1	1								purH								apt	apt
aspA	1	+	225	1	0.996187								purA								gpt	gpt
tnaA	1	+	224	1	1								guaB								hpt	hpt
gadA	1	+	224	1	1								guaA								xapA	xapA
gadB	1	+	224	1	1								guaC								deoD	deoD
putA	1	+	226	1	1.02424								pyrB								udp	udp
sdaA	1	+	224	1	1								pyrI								deoA	deoA
sdaB	1	+	224	1	1								pyrC								cmk	cmk
dsdA	1	+	224	1	1								pyrD								tdk	tdk
purF	1	+	236	1	0.521447								pyrE								upp	upp
purD	1	+	236	1	0.521447								pyrF								codA	codA
purN	1	+	225	1	1.11491								ndk								udk	udk
purL	1	+	236	1	0.521447								amn								cdd	cdd
purM	1	+	236	1	0.521447								add								dcd	dcd
purK	1	+	236	1	0.521447								gsk								nrdD	nrdD
purE	1	+	236	1	0.521447								apt								nrdE	nrdE
purC	1	+	236	1	0.521447								gpt								nrdF	nrdF
purB	0	+	240	1	0.521447								hpt								mutT	mutT
purH	1	+	236	1	0.521447								xapA								dgt	dgt
purA	1	+	226	1	0.996187								deoD								purU	gcvH
guaB	1	+	226	1	0.996187								udp								fadB	gcvT
guaA	1	+	226	1	0.996187								deoA								fabH	gcvP
guaC	1	+	225	1	1								cmk								cdh	purU
pyrB	1	+	230	1	1.11491								tdk								pgpA	fadB
pyrI	1	+	230	1	1.11491								upp								pgpB	fabH
pyrC	1	+	230	1	1.11491								codA								cls	cdh
pyrD	1	+	230	1	1.11491								udk								atoB	pgpA
pyrE	1	+	230	1	1.11491								cdd								fadA	pgpB
pyrF	1	+	230	1	1.11491								dcd								fadD	cls
pyrG	0	-	400	0	0								ushA								fadE	atoB
adk	0	+	229	1	1.10397								nrdD								ubiC	fadA
gmk	0	-	398	0	0								nrdE								ubiX	fadD
ndk	1	-	412	0	0								nrdF								ubiH	fadE
amn	1	+	225	1	1								thyA								ubiE	ubiC
add	1	+	227	1	1.17519								mutT								ubiF	ubiX
gsk	1	+	226	1	1.10974								dgt								ubiG	ubiH
apt	1	+	225	1	0.996187								gcvH								menF	ubiE
gpt	1	+	229	1	1.02909								gcvT								menD	ubiF
hpt	1	+	226	1	0.990913								gcvP								menC	ubiG
xapA	1	+	224	1	1								purU								menE	menF
deoD	1	+	224	1	1								metF								menB	menD
udp	1	+	225	1	0.923538								fadB								menA	menC
deoA	1	+	224	1	1								fabH								entC	menE
cmk	1	+	229	1	1.1122								cdh								entB	menB
tmk	0	-	389	0	0								pgpA								entA	menA
pyrH	0	+	226	1	0.929031								pgpB								entE	entC
tdk	1	+	227	1	1								cls								entF	entB
upp	1	+	225	1	1.11491								atoB								folB	entA
codA	1	+	228	1	0.982956								fadA								pabA	entE
udk	1	+	226	1	1.10778								fadD								pabB	entF
cdd	1	+	228	1	1								fadE								pabC	folB
dcd	1	+	225	1	1.11491								ubiC								folP	pabA
ushA	1	-	420	0	0								ubiX								panB	pabB
nrdA	0	+	227	1	1.11491								ubiH								panE	pabC
nrdB	0	+	227	1	1.11491								ubiE								panD	folP
nrdD	1	+	228	1	1.03761								ubiF								panC	panB
nrdE	1	+	224	1	1								ubiG								nadB	panE
nrdF	1	+	224	1	1								menF								nadA	panD
dut	0	+	225	1	1.11491								menD								nadC	panC
thyA	1	-	389	0	0								menC								pncA	nadB
mutT	1	+	225	1	1								menE								pncB	nadA
dgt	1	+	224	1	1								menB								pnuC	nadC
gcvH	1	-	404	1	1.11491								menA								hemX	pncA
gcvT	1	-	404	1	1.11491								entC								cysG	pncB
gcvP	1	-	404	1	1.11491								entB								hemE	pnuC
purU	1	+	225	1	0.997172								entA								hemF	hemX
metF	1	-	389	0	0								entE								cyoE	cysG
folD	0	+	239	1	1.11491								entF								bioF	hemE
accA	0	-	393	0	0								folB								bioA	hemF
accB	0	-	393	0	0								pabA								bioD	cyoE
accD	0	-	393	0	0								pabB								bioB	bioF
fabD	0	-	393	0	0								pabC								gshA	bioA
fadB	1	+	225	1	1								folP								gshB	bioD
fabH	1	+	225	1	0.998859								panB								gor	bioB
cdsA	0	-	391	0	0								panE								thiC	gshA
cdh	1	+	225	1	1.11491								panD								thiD	gshB
pssA	0	-	389	0	0								panC								thiG	gor
psd	0	-	389	0	0								nadB								thiE	thiC
pgsA	0	-	389	0	0								nadA								thiF	thiD
pgpA	1	+	224	1	1								nadC								thiH	thiG
pgpB	1	+	224	1	1								pncA								thiM	thiE
cls	1	+	224	1	1								pncB								epd	thiF
atoB	1	+	224	1	1								pnuC								pdxB	thiH
fadA	1	+	224	1	1								hemX								pdxA	thiM
fadD	1	+	224	1	1								cysG								pdxJ	epd
fadE	1	+	224	1	1								hemE								pdxH	pdxB
ispA	0	+	224	1	0.521447								hemF								pdxK	pdxA
ispB	0	+	224	1	0.521447								cyoE								galF	pdxJ
ubiC	1	+	224	1	0.521447								bioF								araE	pdxH
ubiA	0	+	224	1	0.521447								bioA								araF	pdxK
ubiD	0	+	224	1	0.521447								bioD								araG	galF
ubiX	1	+	224	1	0.521447								bioB								araH	araE
ubiB	0	+	224	1	0.521447								gshA								fruA	araF
ubiH	1	+	224	1	0.521447								gshB								fruB	araG
ubiE	1	+	224	1	0.521447								gor								fucP	araH
ubiF	1	+	224	1	0.521447								thiC								gatA	fruA
ubiG	1	+	224	1	0.521447								thiD								gatB	fruB
menF	1	+	224	1	1								thiG								gatC	fucP
menD	1	+	224	1	1								thiE								galP	gatA
menC	1	+	224	1	1								thiF								mglA	gatB
menE	1	+	224	1	1								thiH								mglB	gatC
menB	1	+	224	1	1								thiM								mglC	galP
menA	1	+	224	1	1								epd								srlA	mglA
entC	1	+	224	1	1								pdxB								gntT	mglB
entB	1	+	224	1	1								pdxA								ptsG	mglC
entA	1	+	224	1	1								pdxJ								crr	srlA
entE	1	+	224	1	1								pdxH								glpF	gntT
entF	1	+	224	1	1								pdxK								lacY	ptsG
entD	0	+	224	1	1								lpcA								malX	crr
ribA	0	+	231	1	1.07387								rfaE								malE	glpF
ribD	0	+	231	1	1.07387								rfaD								malF	lacY
ribB	0	+	231	1	1.11491								galF								malG	malX
ribE	0	+	231	1	1.11491								dgkA								malK	malE
ribF	0	-	389	0	0								rfaL								lamB	malF
folE	0	+	237	1	1.03761								rfaJ								mtlA	malG
folB	1	+	237	1	1.03761								rfaI								cmtA	malK
folK	0	+	237	1	1.03761								rfaG								cmtB	lamB
pabA	1	+	226	1	1.11491								rfaF								manX	mtlA
pabB	1	+	226	1	1.11491								rfaC								manY	cmtA
pabC	1	+	226	1	1.11491								ddlA								manZ	cmtB
folP	1	+	237	1	1.03761								ddlB								ptsP	manX
folC	0	+	237	1	1.03761								araE								ptsA	manY
folA	0	-	389	0	0								araF								ptsI	manZ
panB	1	+	229	1	1.11491								araG								melB	ptsP
panE	1	+	224	1	1								araH								nagE	ptsA
panD	1	+	238	1	1.11491								fruA								ptsN	ptsI
panC	1	+	238	1	1.11491								fruB								rhaT	melB
coaA	1	+	238	1	1.11491								fucP								rbsA	nagE
acpS	0	+	224	1	1								gatA								rbsB	ptsN
nadB	1	+	227	1	1								gatB								rbsC	rhaT
nadA	1	+	227	1	0.997846								gatC								rbsD	rbsA
nadC	1	+	227	1	0.997846								galP								xylH	rbsB
nadD	0	-	397	0	0								mglA								treA	rbsC
nadE	0	+	234	1	1.03761								mglB								treB	rbsD
pncA	1	+	228	1	1.03455								mglC								xylE	xylH
pncB	1	+	228	1	1.03455								srlA								xylF	treA
pnuC	1	+	226	1	1.03428								gntT								xylG	treB
gltX	0	+	224	1	1								ptsG								cycA	xylE
hemA	0	+	224	1	1								crr								artP	xylF
hemL	0	+	224	1	1								glpF								artM	xylG
hemB	0	+	224	1	1								lacY								artQ	cycA
hemC	0	+	224	1	1								malX								artJ	artP
hemD	0	+	224	1	1								malE								artI	artM
hemX	1	+	224	1	1								malF								argT	artQ
cysG	1	+	224	1	1								malG								hisM	artJ
hemE	1	+	224	1	1								malK								hisQ	artI
hemF	1	+	224	1	1								lamB								hisP	argT
hemG	0	+	224	1	1								mtlA								gltP	hisM
hemH	0	+	224	1	1								cmtA								gltJ	hisQ
cyoE	1	+	224	1	1								cmtB								gltK	hisP
bioF	1	+	224	1	1								manX								gltL	gltP
bioA	1	+	224	1	1								manY								brnQ	gltJ
bioD	1	+	224	1	1								manZ								gabP	gltK
bioB	1	+	224	1	1								ptsP								gltS	gltL
gshA	1	+	224	1	1								ptsA								glnH	brnQ
gshB	1	+	224	1	1								ptsI								glnP	gabP
gor	1	+	224	1	1								melB								glnQ	gltS
thiC	1	+	224	1	1								nagE								proV	glnH
thiD	1	+	224	1	1								ptsN								proW	glnP
thiG	1	+	224	1	1								rhaT								proX	glnQ
thiE	1	+	224	1	1								rbsA								hisJ	proV
thiF	1	+	224	1	1								rbsB								livJ	proW
thiH	1	+	224	1	1								rbsC								livH	proX
thiM	1	+	224	1	1								rbsD								livK	hisJ
thiL	0	+	224	1	1								xylH								livM	livJ
epd	1	+	224	1	1.11491								treA								livF	livH
pdxB	1	+	224	1	1.11491								treB								livG	livK
pdxA	1	+	224	1	1								xylE								lysP	livM
pdxJ	1	+	224	1	1								xylF								cadB	livF
pdxH	1	+	230	1	1								xylG								aroP	livG
pdxK	1	+	236	1	1								cycA								mtr	lysP
glmS	0	-	391	0	0								artP								pheP	cadB
glmM	1	-	389	0	0								artM								putP	aroP
glmU	0	-	389	0	0								artQ								proP	mtr
lpxA	0	-	389	0	0								artJ								potE	pheP
lpxC	0	-	389	0	0								artI								potF	putP
lpxD	0	-	389	0	0								argT								potH	proP
lpxB	0	-	389	0	0								hisM								potI	potE
kdtA	0	-	389	0	0								hisQ								potG	potF
kdsA	0	-	389	0	0								hisP								sdaC	potH
kdsB	0	-	389	0	0								gltP								potA	potI
lpcA	1	-	389	0	0								gltJ								potB	potG
rfaE	1	-	389	0	0								gltK								potC	sdaC
rfaD	1	-	389	0	0								gltL								potD	potA
galF	1	+	225	1	1								brnQ								tdcC	potB
dgkA	1	-	391	0	0								gabP								tyrP	potC
rfaL	1	-	389	0	0								gltS								dppA	potD
rfaJ	1	-	389	0	0								glnH								dppB	tdcC
rfaI	1	-	389	0	0								glnP								dppC	tyrP
rfaG	1	-	389	0	0								glnQ								dppD	dppA
rfaF	1	-	389	0	0								proV								dppF	dppB
rfaC	1	-	389	0	0								proW								oppA	dppC
murA	0	-	389	0	0								proX								oppB	dppD
murB	0	-	389	0	0								hisJ								oppC	dppF
murC	0	-	389	0	0								livJ								oppD	oppA
murD	0	-	389	0	0								livH								oppF	oppB
murE	0	-	389	0	0								livK								sapA	oppC
murF	0	-	389	0	0								livM								sapB	oppD
murI	0	-	389	0	0								livF								sapD	oppF
ddlA	1	-	389	0	0								livG								uraA	sapA
ddlB	1	-	389	0	0								lysP								codB	sapB
mraY	0	-	389	0	0								cadB								xapB	sapD
murG	0	-	389	0	0								aroP								nupG	uraA
araE	1	+	226	1	1								mtr								nupC	codB
araF	1	+	226	1	1								pheP								tsx	xapB
araG	1	+	226	1	1								putP								lldP	nupG
araH	1	+	226	1	1								proP								focA	nupC
fruA	1	+	224	1	1								potE								dcuA	tsx
fruB	1	+	224	1	1								potF								dcuB	lldP
fucP	1	+	224	1	1								potH								amtB	focA
gatA	1	+	224	1	1								potI								kdpA	dcuA
gatB	1	+	224	1	1								potG								kdpB	dcuB
gatC	1	+	224	1	1								sdaC								kdpC	amtB
galP	1	+	225	1	1.10957								potA								trkA	kdpA
mglA	1	+	224	1	1								potB								trkH	kdpB
mglB	1	+	224	1	1								potC								trkG	kdpC
mglC	1	+	224	1	1								potD								cysP	trkA
srlA	1	+	224	1	1								tdcC								cysU	trkH
gntT	1	+	224	1	1								tyrP								cysW	trkG
ptsG	1	+	225	1	1.04975								dppA								cysA	cysP
crr	1	+	225	1	1.04975								dppB								cysZ	cysU
glpF	1	+	224	1	1								dppC								sbp	cysW
lacY	1	+	224	1	1								dppD								pstA	cysA
malX	1	+	224	1	1								dppF								pstB	cysZ
malE	1	+	224	1	1								oppA								pstC	sbp
malF	1	+	224	1	1								oppB								pstS	pstA
malG	1	+	224	1	1								oppC								pitA	pstB
malK	1	+	224	1	1								oppD								pitB	pstC
lamB	1	+	224	1	1								oppF								glpT	pstS
mtlA	1	+	224	1	1								sapA								ugpA	pitA
cmtA	1	+	224	1	1								sapB								ugpB	pitB
cmtB	1	+	224	1	1								sapD								ugpC	glpT
manX	1	+	224	1	1								uraA								ugpE	ugpA
manY	1	+	224	1	1								codB								dctA	ugpB
manZ	1	+	224	1	1								xapB								fadL	ugpC
ptsP	1	+	224	1	1								nupG								kgtP	ugpE
ptsA	1	+	224	1	1								nupC								nhaA	dctA
ptsI	1	+	224	1	1								tsx								nhaB	fadL
melB	1	+	224	1	1								lldP								chaA	kgtP
nagE	1	+	224	1	1								focA								chaB	nhaA
ptsN	1	+	224	1	1								dcuA								chaC	nhaB
rhaT	1	+	224	1	1								dcuB								panF	chaA
rbsA	1	+	224	1	1								amtB								nanT	chaB
rbsB	1	+	224	1	1								kdpA									chaC
rbsC	1	+	224	1	1								kdpB									panF
rbsD	1	+	224	1	1								kdpC									nanT
xylH	1	+	224	1	1								trkA
treA	1	+	224	1	1								trkH
treB	1	+	224	1	1								trkG
xylE	1	+	224	1	1								cysP
xylF	1	+	224	1	1								cysU
xylG	1	+	224	1	1								cysW
cycA	1	+	232	1	1.10957								cysA
artP	1	+	224	1	1								cysZ
artM	1	+	224	1	1								sbp
artQ	1	+	224	1	1								pstA
artJ	1	+	224	1	1								pstB
artI	1	+	224	1	1								pstC
argT	1	+	224	1	1								pstS
hisM	1	+	224	1	1								pitA
hisQ	1	+	224	1	1								pitB
hisP	1	+	224	1	1								glpT
gltP	1	+	225	1	1								ugpA
gltJ	1	+	226	1	1.11491								ugpB
gltK	1	+	226	1	1.11491								ugpC
gltL	1	+	226	1	1.11491								ugpE
brnQ	1	+	224	1	1								dctA
gabP	1	+	224	1	1								fadL
gltS	1	+	224	1	1								kgtP
glnH	1	+	225	1	1.11328								nhaA
glnP	1	+	225	1	1.11328								nhaB
glnQ	1	+	225	1	1.11328								chaA
proV	1	+	226	1	0.996187								chaB
proW	1	+	227	1	1								chaC
proX	1	+	226	1	1.11491								panF
hisJ	1	+	224	1	1								nanT
livJ	1	+	225	1	1
livH	1	+	224	1	1
livK	1	+	224	1	1
livM	1	+	224	1	1
livF	1	+	224	1	1
livG	1	+	224	1	1
lysP	1	+	227	1	0.998879
cadB	1	+	224	1	1
aroP	1	+	224	1	1
mtr	1	+	224	1	1
pheP	1	+	224	1	1
putP	1	+	225	1	1.17519
proP	1	+	225	1	1.17519
potE	1	+	224	1	1
potF	1	+	224	1	1
potH	1	+	224	1	1
potI	1	+	224	1	1
potG	1	+	224	1	1
sdaC	1	+	225	1	1.11337
potA	1	+	224	1	1
potB	1	+	224	1	1
potC	1	+	224	1	1
potD	1	+	224	1	1
tdcC	1	+	225	1	1
tnaB	0	+	230	1	1.11491
tyrP	1	+	227	1	1.11491
dppA	1	+	224	1	1
dppB	1	+	224	1	1
dppC	1	+	224	1	1
dppD	1	+	224	1	1
dppF	1	+	224	1	1
oppA	1	+	224	1	1
oppB	1	+	224	1	1
oppC	1	+	224	1	1
oppD	1	+	224	1	1
oppF	1	+	224	1	1
sapA	1	+	224	1	1
sapB	1	+	224	1	1
sapD	1	+	224	1	1
uraA	1	+	224	1	1
codB	1	+	226	1	0.982956
xapB	1	+	226	1	0.929501
nupG	1	+	224	1	1
nupC	1	+	224	1	1
tsx	1	+	224	1	1
lldP	1	+	224	1	1
focA	1	+	224	1	1
dcuA	1	+	225	1	0.994514
dcuB	1	+	225	1	0.994514
amtB	1	+	226	1	1.19937
kdpA	1	+	226	1	1
kdpB	1	+	226	1	1
kdpC	1	+	226	1	1
trkA	1	+	226	1	1
trkH	1	+	226	1	1
trkG	1	+	226	1	1
cysP	1	+	224	1	1
cysU	1	+	224	1	1
cysW	1	+	224	1	1
cysA	1	+	224	1	1
cysZ	1	+	224	1	1
sbp	1	+	224	1	1
pstA	1	+	226	1	1
pstB	1	+	226	1	1
pstC	1	+	226	1	1
pstS	1	+	226	1	1
pitA	1	+	226	1	1
pitB	1	+	226	1	1
glpT	1	+	224	1	1
ugpA	1	+	224	1	1
ugpB	1	+	224	1	1
ugpC	1	+	224	1	1
ugpE	1	+	224	1	1
dctA	1	+	225	1	0.994514
fadL	1	+	224	1	1
kgtP	1	+	224	1	1
nhaA	1	+	224	1	1
nhaB	1	+	224	1	1
chaA	1	+	224	1	1
chaB	1	+	224	1	1
chaC	1	+	224	1	1
panF	1	+	224	1	1
nanT	1	+	224	1	1

## Sheet: Result(iJO1366)
Phenotypic prediction results for iJO1366							Quantitative analysis
Experimental data			FBID ("-": essential, "+":nonessential)				Experimental data		#Genes	Accuracy	TP	TN	FP	FN
Type	Gene	Exp. ("-" essential, "+": nonessential)					Collected from literature	glc	32	0.71875	4	19	1	8
Glucose	aceA	+	+	246				gl	13	0.54	1	6	0	6
	aceEF	-	+	246				succ	16	0.5625	3	6	2	5
	acn	-	-	261				ac	18	0.61	10	1	3	4
	cyd	+	+	250			Insertional mutants		461	0.52	24	218	25	194
	cyo	+	+	247			Combined data set		540	0.54	42	250	31	217
	eno	-	+	246			Gerdes data set		571	0.832	35	440	14	82
	fba	-	+	247			KEIO Collection (Table 7)		1366	0.93	71	1194	28	73
	fbp	+	+	245
	frd	+	+	247			Additional remarks
	gap	-	+	247			Notice that not every gene in "insertional mutants" and "gerdes data set" was found in iJO1366 model.
	glk	+	+	246			There are 461 (218 essential and 243 nonessential) and 571 (117 essential and 454 nonessential) genes that relate to the insertional mutants and gerdes data set.
	gltA	-	+	246			All these experiments are performed under the core growth biomass [1].
	gnd	+	+	246			References
	idh	-	+	245			[1]. Orth, J. D., Conrad, T. M., Na, J., Lerman, J. A., H. Nam, A. M. F., and Palsson, B. (2011). A comprehensive genome-scale reconstruction of escherichia coli metabolism-2011. Mol Syst Biol, 7(535), 1–9.
	mdh	+	+	246
	ndh	+	+	248
	nuo	+	+	248
	pfk	-	-	254
	pgi	+	+	246
	pgk	-	+	247
	pgl	+	+	245
	pntAB	+	+	246
	ppc	±	+	246
	pts	+	-	297
	pyk	+	+	246
	rpi	-	-	252
	sdhABCD	+	+	246
	sucAB	+	+	246
	tktAB	-	-	305
	tpi	-	+	246
	unc	+	+	245
	zwf	+	+	247
Glycerol	eno	-	+	246
	fbp	-	+	245
	gap	-	+	247
	mdh	+	+	246
	ndh	+	+	248
	nuo	+	+	248
	pgi	+	+	246
	pgk	-	+	247
	pntAB	+	+	246
	ppc	-	+	246
	rpi	-	-	252
	tpi	-	+	246
	zwf	+	+	247
Succinate	aceA	+	+	246
	eno	-	+	246
	fbp	-	+	245
	frd	+	-	247
	gap	-	-	247
	mdh	+	+	246
	pgi	+	+	246
	pgk	-	-	247
	pntAB	+	+	246
	ppc	+	+	246
	rpi	-	-	252
	sdhABCD	-	+	246
	sucAB	-	+	246
	tpi	-	+	246
	unc	±	+	245
	zwf	+	-	247
Acetate	aceA	-	-	246
	aceB	-	+	245
	ackA	+	+	245
	acn	-	-	261
	acs	+	-	257
	eno	-	-	246
	fbp	-	+	245
	frd	+	-	247
	gap	-	-	247
	gltA	-	-	246
	idh	-	+	245
	pgk	-	-	247
	pta	+	-	247
	rpi	-	-	252
	sdhABCD	-	-	246
	sucAB	-	-	246
	tpi	-	-	246
	unc	-	+	245
Insertional mutants	accA	0.283449	-	412
	accB	0.303742	-	412
	accD	0.193027	-	412
	aceA	0.932181	+	246
	aceB	0.203187	+	245
	aceF	6.45325	+	246
	acnA	2.41555	+	245
	acnB	0.573848	+	259
	acpS	1.06404	+	245
	acs	0.328526	+	257
	adiA	0.325206	+	246
	adk	0.727487	+	251
	agp	0.042307	+	247
	aldB	1.6105	+	250
	alr	0.160884	+	245
	amn	2.07779	+	246
	amtB	4.41627	+	245
	appC	2.98119	+	246
	apt	0.361869	+	246
	araA	0.459155	+	249
	araB	0.66194	+	249
	araD	0.15665	+	245
	araE	2.25157	+	246
	araF	1.05237	+	246
	argA	0.0582811	+	251
	argB	5.45409	+	251
	argC	0.265608	+	251
	argD	0.466263	+	251
	argE	1.00795	+	251
	argF	0.326216	+	245
	argG	0.322164	+	248
	argH	0.614481	+	248
	aroA	0.0158482	-	427
	aroC	0.195127	-	427
	aroD	0.208608	+	247
	aroE	0.292578	+	245
	aroF	0.365029	+	245
	aroG	0.747172	+	245
	aroH	1.80165	+	245
	aroK	0.165946	+	245
	aroL	0.546073	+	245
	aroP	0.214518	+	246
	artJ	2.75218	+	245
	artM	1.11002	+	245
	artP	0.72465	+	245
	artQ	1.99134	+	245
	asd	0.273019	+	262
	asnA	0.648228	+	246
	asnB	0.647296	+	246
	aspA	0.999929	+	246
	aspC	0.126493	+	246
	atoB	0.704695	+	245
	atpA	0.0727458	+	245
	atpC	0.624029	+	245
	atpD	0.349895	+	245
	atpE	0.243693	+	245
	atpF	0.192427	+	245
	atpG	0.121687	+	245
	atpH	0.341746	+	245
	avtA	2.58407	+	246
	bglX	0.3863	+	246
	bioA	0.945711	+	265
	bioD	4.85098	+	265
	bioF	2.0314	+	265
	brnQ	0.484308	+	247
	cadA	1.3732	+	245
	cadB	1.43628	+	249
	carA	0.2962	+	246
	carB	0.132922	+	246
	cdd	0.10433	+	249
	cdh	0.112918	+	252
	chaA	0.458689	+	246
	coaA	0.320552	-	402
	codA	0.036546	+	251
	codB	0.289386	+	248
	crr	0.277893	+	253
	cycA	2.42625	+	253
	cydA	1.15905	+	245
	cydB	2.71352	+	245
	cydC	1.07101	+	250
	cydD	0.0145769	+	250
	cyoA	0.647664	+	246
	cyoB	2.2048	+	246
	cyoC	0.75029	+	246
	cyoD	0.612958	+	246
	cysA	0.229553	+	245
	cysC	1.48994	+	250
	cysD	0.398396	+	250
	cysE	1.02726	+	250
	cysG	0.585085	-	402
	cysH	0.787638	+	245
	cysI	2.78238	+	278
	cysJ	0.268676	+	278
	cysK	0.00947487	+	245
	cysM	1.23221	+	245
	cysN	0.109798	+	250
	cysP	1.14335	+	245
	cysW	0.244531	+	245
	dadA	0.171993	+	246
	dadX	0.418093	+	245
	dapA	0.197967	+	251
	dapB	0.251572	+	251
	dapD	0.0687236	+	251
	dapE	0.359994	+	251
	dapF	1.07359	+	251
	dcd	0.0640119	+	246
	dctA	0.309386	+	256
	dcuA	0.167225	+	245
	dcuB	0.525672	+	250
	ddlA	0.243735	+	245
	ddlB	0.0756182	+	245
	deoA	0.24617	+	249
	deoB	1.0399	+	247
	deoD	0.706233	+	247
	dld	3.34419	+	246
	dppA	0.941666	+	251
	dppB	1.7577	+	251
	dppC	0.5452	+	251
	dppD	1.03631	+	251
	dsdA	0.906554	+	246
	edd	0.158396	+	246
	eno	0.11482	+	246
	entA	0.116912	+	247
	entB	0.678372	+	247
	entC	0.176188	+	246
	entE	0.113589	+	257
	entF	0.0725108	+	257
	fabH	1.2487	+	267
	fadL	1.05154	+	258
	fdhF	1.28551	+	245
	fdnG	1.23754	+	245
	fdnH	2.62606	+	245
	fdnI	0.457285	+	245
	fdoG	0.966491	+	245
	fdoI	4.28804	+	245
	focA	1.30148	+	245
	folC	0.405442	-	402
	folE	0.944607	-	402
	folK	0.339419	-	402
	folP	0.776851	-	402
	frdA	1.55146	+	247
	frdB	1.18988	+	247
	frdC	1.51051	+	247
	frdD	0.137557	+	247
	fruA	0.555992	+	247
	fruK	5.75347	+	247
	fucI	0.269788	+	251
	fucK	0.155124	+	251
	fucO	0.0650246	+	249
	fumC	1.76725	+	245
	gabD	0.152164	+	245
	gabP	1.25539	+	246
	gabT	0.14932	+	245
	gadA	1.05161	+	245
	gadB	0.653712	+	245
	galM	0.0729631	+	248
	gatB	1.31875	+	251
	gatD	2.72387	+	251
	gcvP	1.89255	+	246
	gdhA	0.249306	+	246
	glcB	0.203799	+	245
	glgA	0.175433	+	250
	glgC	0.595674	+	250
	glgP	0.724657	+	245
	glnA	0.0507339	+	245
	glnP	0.970329	+	246
	glnQ	1.99338	+	246
	glpA	1.97734	+	247
	glpD	0.0973262	+	245
	glpK	0.332038	+	246
	glpT	2.11941	+	246
	gltA	0.015444	+	246
	gltB	0.247858	+	246
	gltD	0.47393	+	246
	gltJ	11.6317	+	247
	gltK	0.634409	+	247
	gltL	0.431102	+	247
	gltP	0.370072	+	247
	gltX	1.17787	-	419
	glyA	2.1516	+	248
	gmk	0.428026	-	418
	gnd	0.184179	+	246
	gntK	0.14759	+	245
	gntT	0.150365	+	245
	gor	0.441901	+	253
	gpmA	0.302365	+	245
	gpsA	1.00544	+	246
	gpt	1.46681	+	246
	gshA	1.26217	+	247
	gshB	0.139906	+	247
	gsk	0.0648788	+	247
	guaA	0.763953	+	246
	guaB	1.17078	+	246
	guaC	0.835738	+	246
	hemA	3.20009	-	419
	hemB	0.534231	-	419
	hemC	0.828112	-	419
	hemD	0.293838	-	419
	hemE	1.06877	-	419
	hemF	0.211524	+	246
	hemH	0.310142	-	419
	hemL	11.92	-	419
	hemX	0.831911	+	245
	hisB	0.141742	+	254
	hisC	1.26142	+	254
	hisF	0.909958	+	254
	hisH	0.466539	+	254
	hisJ	0.387099	+	246
	hisP	0.66536	+	248
	hisQ	2.02235	+	248
	hpt	0.578475	+	245
	hyaA	1.46491	+	245
	hyaB	1.73626	+	245
	hyaC	4.27592	+	245
	hybA	0.41803	+	245
	hybC	0.298137	+	245
	hycB	1.81906	+	245
	hycE	1.15433	+	245
	hycF	1.23532	+	245
	icd	0.0532368	+	246
	ilvA	0.507476	+	245
	ilvC	0.599896	+	252
	ilvD	0.128877	+	252
	ilvE	1.87646	+	250
	ilvH	0.248258	+	245
	ilvN	0.305289	+	245
	ispA	1.7149	-	402
	ispB	0.153604	-	402
	kbl	0.265088	+	246
	kdpA	0.191645	+	245
	kdpB	1.33755	+	245
	kdpC	0.146645	+	245
	kdsA	1.72313	-	324
	kdsB	0.436793	-	324
	kdtA	0.144447	-	324
	kgtP	0.276181	+	248
	lacY	1.05836	+	248
	lacZ	1.00804	+	246
	lamB	2.12982	+	272
	ldcC	0.465813	+	245
	ldhA	0.802593	+	245
	leuA	0.174496	+	251
	leuB	0.144083	+	251
	leuC	0.134411	+	251
	leuD	0.497141	+	251
	livF	0.143495	+	249
	livG	0.662528	+	249
	livH	0.150059	+	249
	livJ	0.372604	+	249
	livK	2.22616	+	245
	livM	1.39524	+	249
	lldP	0.471506	+	245
	lpxA	1.41682	-	324
	lpxB	0.624972	-	324
	lpxC	0.402005	-	324
	lysA	2.10343	+	246
	lysC	0.0969919	+	245
	malE	1.1754	+	271
	malF	0.751258	+	271
	malG	0.237523	+	271
	malK	1.65039	+	271
	malP	0.990289	+	248
	manY	2.29597	+	255
	mdh	1.79454	+	246
	melB	1.75291	+	250
	menA	0.0744229	+	245
	menB	0.592985	+	245
	menC	0.517393	+	245
	menD	0.180884	+	245
	menF	8.43504	+	246
	metA	0.303759	+	248
	metB	0.00874213	+	248
	metC	1.65999	+	245
	metE	0.425751	+	245
	metF	0.0261615	+	247
	metH	0.310448	+	245
	metK	5.1287	-	438
	metL	0.564841	+	245
	mglC	0.376537	+	246
	mtr	4.35304	+	246
	murA	0.0581651	-	453
	murB	0.685104	-	453
	murC	0.143028	+	249
	murF	0.924725	-	453
	murG	0.550051	-	453
	mutT	0.144139	+	245
	nadA	1.27557	+	251
	nadE	0.437949	+	263
	nagA	0.638645	+	278
	nanA	1.05098	+	250
	nanT	0.795319	+	250
	ndh	0.327363	+	248
	ndk	2.97716	+	245
	nhaB	0.383117	+	246
	nrdA	1.39333	+	245
	nrdD	0.162644	+	245
	nrdE	0.174831	+	245
	nuoE	0.60897	+	248
	nuoF	0.968367	+	248
	nuoG	0.237077	+	248
	nuoJ	0.230999	+	248
	nuoL	0.237287	+	248
	nuoM	0.413665	+	248
	nupG	0.588218	+	249
	oppA	1.1403	+	246
	oppB	0.0880437	+	247
	oppC	0.234956	+	247
	oppD	0.203237	+	247
	oppF	10.9689	+	247
	pabA	0.289293	-	402
	pabB	0.608251	-	402
	pabC	1.24026	-	402
	panB	0.430089	+	252
	panD	0.566321	+	246
	panF	0.572681	+	248
	pdxA	0.339984	+	249
	pdxB	0.0957142	+	249
	pdxJ	1.0723	+	249
	pfkA	1.55162	+	253
	pflA	2.7268	+	245
	pflB	0.532917	+	245
	pflC	0.437279	+	245
	pflD	0.183452	+	245
	pgm	0.315694	+	245
	pgpB	1.62275	+	269
	pgsA	0.266944	-	308
	pheA	2.26459	+	247
	pheP	0.233656	+	245
	pitA	0.766332	+	245
	pitB	0.703253	+	245
	pncB	3.85975	+	254
	pntA	0.0965711	+	246
	potD	5.66499	+	245
	potE	0.61353	+	246
	potF	1.39662	+	245
	potG	0.93398	+	245
	potH	0.0612507	+	245
	potI	1.79881	+	245
	ppa	3.181	+	245
	ppc	0.0400875	+	246
	proA	0.293124	+	247
	proB	2.40861	+	247
	proC	0.0407312	+	246
	proP	4.11103	+	253
	proV	0.0630252	+	250
	proW	0.564304	+	250
	prsA	0.268986	+	246
	psd	0.821657	-	441
	pssA	1.42566	-	441
	pstA	0.0409694	+	246
	pstB	1.45325	+	246
	pstC	0.503264	+	246
	pstS	1.0622	+	246
	pta	0.239312	+	247
	purA	0.155868	+	247
	purC	0.324437	+	249
	purD	0.0783496	+	258
	purE	0.514117	+	249
	purF	1.64034	+	258
	purH	0.111477	+	260
	purK	0.600561	+	249
	purL	0.0996678	+	258
	purM	0.236889	+	258
	purN	0.0172217	+	246
	purT	0.638221	+	246
	purU	1.66779	+	246
	putA	8.93415	+	247
	putP	1.09129	+	249
	pykA	0.462552	+	245
	pykF	0.864532	+	245
	pyrB	0.382338	+	245
	pyrC	0.17007	+	250
	pyrD	0.79887	+	247
	pyrE	0.675616	+	255
	pyrF	0.0693027	+	255
	pyrG	0.398509	+	246
	pyrH	3.25072	+	245
	pyrI	0.559391	+	245
	rbsB	0.918867	+	245
	rbsC	0.27507	+	245
	rbsD	1.60459	+	245
	rbsK	1.0474	+	253
	rfaC	0.00715058	-	297
	rfaD	0.499798	-	297
	rfaF	1.48232	-	297
	rhaA	0.199297	+	255
	rhaB	0.190084	+	251
	rhaD	0.465744	+	251
	rhaT	0.619777	+	255
	ribA	3.10719	-	402
	ribB	0.199795	-	402
	ribC	0.346155	-	402
	ribD	0.908729	-	402
	rpe	0.368994	+	245
	rpiA	0.949363	+	245
	sapD	0.39745	+	245
	sbp	0.977066	+	245
	sdaC	0.755569	+	245
	sdhA	4.98107	+	246
	sdhB	0.56136	+	246
	sdhD	1.12548	+	246
	serA	0.266945	+	248
	serB	1.31017	+	248
	serC	0.146281	+	252
	speA	0.255531	+	246
	speB	0.530387	+	249
	speC	0.631437	+	245
	speD	0.334841	+	251
	speE	5.71524	+	251
	speF	0.00799371	+	245
	srlB	1.7302	+	249
	srlD	0.356224	+	249
	sucA	0.749203	+	246
	sucB	0.21798	+	246
	sucD	0.220946	+	246
	talB	0.23916	+	245
	tdcC	1.65438	+	246
	tdh	0.284472	+	246
	tdk	0.793251	+	247
	thiC	0.0925746	+	250
	thiE	0.0607885	+	250
	thiF	0.0700576	+	250
	thiH	1.05154	+	250
	thrA	0.159262	+	245
	thrC	0.160065	+	247
	thyA	0.367559	+	246
	tktA	0.42471	+	245
	tnaA	1.34746	+	246
	tnaB	1.07555	+	245
	tpiA	0.445911	+	246
	treA	0.933704	+	246
	treB	0.921038	+	246
	trkA	0.717959	+	245
	trkH	1.46456	+	245
	trpB	1.34484	+	252
	trpD	0.675656	+	251
	trpE	0.795645	+	251
	trxB	1.13327	+	245
	tsx	0.628542	+	259
	tynA	2.45628	+	258
	tyrA	0.206124	+	247
	tyrB	0.147772	+	245
	tyrP	0.148528	+	245
	ubiA	0.031683	-	402
	ubiB	0.0468823	+	246
	ubiC	0.197883	-	402
	ubiG	3.28759	+	245
	ubiH	0.162467	+	245
	ubiX	0.54958	-	402
	udp	1.49387	+	246
	ugpA	0.090108	+	252
	ugpB	0.812084	+	252
	ugpC	1.13123	+	252
	ugpE	2.67259	+	252
	upp	1.64935	+	246
	uraA	12.5021	+	246
	ushA	0.895125	+	260
	xylA	0.361819	+	252
	xylB	0.0173374	+	245
	xylF	0.675374	+	246
	zwf	1.24579	+	247
Gerdes data set	accA	0	-	412
	acpS	0	+	245
	asd	0	+	262
	cdsA	0	-	518
	dapA	0	+	251
	dapB	0	+	251
	dapD	0	+	251
	dapE	0	+	251
	dapF	0	+	251
	ddlB	0	+	245
	fabD	0	-	412
	fabG	0	-	408
	folA	0	+	245
	galU	0	-	299
	glmS	0	+	246
	glmU	0	-	536
	gmk	0	-	418
	kdsB	0	-	324
	kdtA	0	-	324
	lpxA	0	-	324
	lpxB	0	-	324
	metK	0	-	438
	murC	0	+	249
	murD	0	+	249
	murE	0	+	249
	murG	0	-	453
	murI	0	+	249
	nadE	0	+	263
	ndk	0	+	245
	pgpA	0	+	245
	pgsA	0	-	308
	prsA	0	+	246
	pssA	0	-	441
	pyrG	0	+	246
	rfaC	0	+	297
	ribF	0	-	402
	rpe	0	+	245
	thyA	0	+	246
	tktA	0	+	245
	tmk	0	-	404
	aceF	0	+	246
	ackA	0	+	245
	adk	0	+	251
	ansB	0	+	247
	apt	0	+	246
	araF	0	+	246
	araG	0	+	246
	argC	0	+	251
	aroH	0	+	245
	aroK	0	+	245
	atpC	0	+	245
	atpF	0	+	245
	cmk	0	+	247
	coaA	0	-	402
	cydA	0	+	245
	cydB	0	+	245
	cydC	0	+	250
	cydD	0	+	250
	cyoD	0	+	246
	cysE	0	+	250
	cysW	0	+	245
	dadA	0	+	246
	dut	0	+	245
	fabH	0	+	267
	folE	0	-	402
	folK	0	-	402
	gapA	0	+	247
	gatD	0	+	251
	glnP	0	+	246
	gltK	0	+	247
	gltL	0	+	247
	gltX	0	-	419
	glyA	0	+	248
	gor	0	+	253
	gshB	0	+	247
	hemB	0	-	419
	hemC	0	-	419
	hemD	0	-	419
	hemE	0	-	419
	hemG	0	-	419
	hemH	0	-	419
	hemL	0	-	419
	hyaA	0	+	245
	hyaC	0	+	245
	hycF	0	+	245
	ispA	0	-	402
	ispB	0	-	402
	menE	0	+	245
	mglB	0	+	246
	nrdA	0	+	245
	nrdB	0	+	245
	oppC	0	+	247
	oppD	0	+	247
	pdxJ	0	+	249
	pgk	0	+	247
	potC	0	+	245
	potD	0	+	245
	ppa	0	+	245
	proC	0	+	246
	purU	0	+	246
	pyrF	0	+	255
	pyrH	0	+	245
	rhaD	0	+	251
	ribA	0	-	402
	ribB	0	-	402
	ribD	0	-	402
	sucA	0	+	246
	sucB	0	+	246
	tdk	0	+	247
	thiL	0	-	405
	tyrB	0	+	245
	ubiB	0	+	246
	ubiE	0	+	245
	ubiG	0	+	245
	ubiH	0	+	245
	ubiX	0	-	402
	zwf	0	+	247
	adiA	1	+	246
	argT	1	+	247
	aroP	1	+	246
	artI	1	+	245
	artJ	1	+	245
	artM	1	+	245
	artP	1	+	245
	artQ	1	+	245
	bioB	1	+	265
	cadB	1	+	249
	codA	1	+	251
	codB	1	+	248
	cycA	1	+	253
	ddlA	1	+	245
	glgA	1	+	250
	glgC	1	+	250
	gltP	1	+	247
	gltS	1	+	246
	hisJ	1	+	246
	hisM	1	+	248
	hisP	1	+	248
	hisQ	1	+	248
	hpt	1	+	245
	kbl	1	+	246
	livF	1	+	249
	livG	1	+	249
	livJ	1	+	249
	livK	1	+	245
	livM	1	+	249
	lysC	1	+	245
	lysP	1	+	246
	metF	1	+	247
	metL	1	+	245
	mraY	1	-	453
	murA	1	-	453
	murB	1	-	453
	murF	1	-	453
	nadA	1	+	251
	nadB	1	+	251
	nadC	1	+	251
	nadD	1	+	263
	nrdD	1	+	245
	pgi	1	+	246
	pgm	1	+	245
	pgpB	1	+	269
	pheP	1	+	245
	proP	1	+	253
	proW	1	+	250
	proX	1	+	250
	putP	1	+	249
	rfaD	1	+	297
	rfaE	1	+	297
	rfaF	1	+	297
	rfaG	1	+	297
	rfaL	1	+	263
	rpiB	1	+	251
	sdaC	1	+	245
	speA	1	+	246
	speB	1	+	249
	speD	1	+	251
	speE	1	+	251
	sucC	1	+	246
	sucD	1	+	246
	talB	1	+	245
	tdh	1	+	246
	thrA	1	+	245
	tktB	1	+	245
	tnaB	1	+	245
	trxB	1	+	245
	tyrP	1	+	245
	upp	1	+	246
	ushA	1	+	260
	aceA	1	+	246
	aceB	1	+	245
	aceE	1	+	246
	acnA	1	+	245
	acnB	1	+	259
	acs	1	+	257
	add	1	+	247
	adhE	1	+	245
	agp	1	+	247
	aldA	1	-	408
	alr	1	+	245
	amn	1	+	246
	amtB	1	+	245
	ansA	1	+	245
	appB	1	+	246
	appC	1	+	246
	araA	1	+	249
	araB	1	+	249
	araD	1	+	245
	araE	1	+	246
	araH	1	+	246
	argA	1	+	251
	argB	1	+	251
	argF	1	+	245
	argG	1	+	248
	argH	1	+	248
	aroA	1	-	427
	aroB	1	+	247
	aroC	1	-	427
	aroD	1	+	247
	aroE	1	+	245
	aroF	1	+	245
	aroG	1	+	245
	aroL	1	+	245
	asnA	1	+	246
	asnB	1	+	246
	aspA	1	+	246
	aspC	1	+	246
	atoB	1	+	245
	atpA	1	+	245
	atpB	1	+	245
	atpD	1	+	245
	atpE	1	+	245
	atpG	1	+	245
	atpI	1	+	245
	avtA	1	+	246
	bglX	1	+	246
	bioA	1	+	265
	bioD	1	+	265
	bioF	1	+	265
	brnQ	1	+	247
	cadA	1	+	245
	carA	1	+	246
	carB	1	+	246
	cdd	1	+	249
	cdh	1	+	252
	chaA	1	+	246
	cls	1	+	245
	crr	1	+	253
	cyoA	1	+	246
	cyoB	1	+	246
	cyoC	1	+	246
	cyoE	1	+	246
	cysA	1	+	245
	cysD	1	+	250
	cysH	1	+	245
	cysI	1	+	278
	cysJ	1	+	278
	cysK	1	+	245
	cysM	1	+	245
	cysN	1	+	250
	cysP	1	+	245
	cysU	1	+	245
	dadX	1	+	245
	dcd	1	+	246
	dctA	1	+	256
	dcuA	1	+	245
	dcuB	1	+	250
	deoA	1	+	249
	deoB	1	+	247
	deoC	1	+	247
	deoD	1	+	247
	dgt	1	+	247
	dld	1	+	246
	dppA	1	+	251
	dppB	1	+	251
	dppC	1	+	251
	dppD	1	+	251
	dppF	1	+	251
	eda	1	+	249
	edd	1	+	246
	entA	1	+	247
	entB	1	+	247
	entC	1	+	246
	entD	1	+	257
	entE	1	+	257
	entF	1	+	257
	epd	1	+	245
	fadA	1	+	245
	fadB	1	+	248
	fadD	1	+	245
	fadL	1	+	258
	fbp	1	+	245
	fdhF	1	+	245
	fdnG	1	+	245
	fdnH	1	+	245
	fdnI	1	+	245
	fdoG	1	+	245
	fdoH	1	+	245
	fdoI	1	+	245
	focA	1	+	245
	folB	1	-	402
	folD	1	+	247
	folP	1	-	402
	frdA	1	+	247
	frdB	1	+	247
	frdC	1	+	247
	fruA	1	+	247
	fruB	1	+	247
	fruK	1	+	247
	fucA	1	+	245
	fucI	1	+	251
	fucK	1	+	251
	fucO	1	+	249
	fucP	1	+	251
	fumA	1	+	245
	fumB	1	+	248
	fumC	1	+	245
	gabD	1	+	245
	gabP	1	+	246
	gabT	1	+	245
	gadB	1	+	245
	galE	1	+	254
	galK	1	+	245
	galM	1	+	248
	galP	1	+	247
	galT	1	+	254
	gatA	1	+	251
	gatB	1	+	251
	gatC	1	+	251
	gatY	1	+	245
	gcvH	1	+	246
	gcvP	1	+	246
	gcvT	1	+	246
	gdhA	1	+	246
	glgP	1	+	245
	glk	1	+	246
	glnA	1	+	245
	glnH	1	+	246
	glnQ	1	+	246
	glpA	1	+	247
	glpB	1	+	247
	glpC	1	+	247
	glpD	1	+	245
	glpF	1	+	253
	glpK	1	+	246
	glpT	1	+	246
	gltA	1	+	246
	gltB	1	+	246
	gltD	1	+	246
	gltJ	1	+	247
	gnd	1	+	246
	gntT	1	+	245
	gpmA	1	+	245
	gpsA	1	+	246
	gshA	1	+	247
	gsk	1	+	247
	guaA	1	+	246
	guaB	1	+	246
	guaC	1	+	246
	hemF	1	+	246
	hemX	1	+	245
	hisA	1	+	254
	hisB	1	+	254
	hisC	1	+	254
	hisD	1	+	254
	hisF	1	+	254
	hisH	1	+	254
	hisI	1	+	254
	hyaB	1	+	245
	hybA	1	+	245
	hybC	1	+	245
	hycE	1	+	245
	hycG	1	+	245
	icd	1	+	246
	idnK	1	+	245
	ilvA	1	+	245
	ilvB	1	+	245
	ilvC	1	+	252
	ilvD	1	+	252
	ilvE	1	+	250
	ilvH	1	+	245
	ilvI	1	+	245
	kdpA	1	+	245
	kdpB	1	+	245
	kgtP	1	+	248
	lacY	1	+	248
	lacZ	1	+	246
	lamB	1	+	272
	ldcC	1	+	245
	ldhA	1	+	245
	leuA	1	+	251
	leuB	1	+	251
	leuC	1	+	251
	leuD	1	+	251
	lldP	1	+	245
	lysA	1	+	246
	maeB	1	+	246
	malE	1	+	271
	malF	1	+	271
	malK	1	+	271
	malP	1	+	248
	malX	1	+	245
	manA	1	+	256
	manX	1	+	255
	manY	1	+	255
	manZ	1	+	255
	mdh	1	+	246
	melA	1	+	248
	melB	1	+	250
	menA	1	+	245
	menF	1	+	246
	metA	1	+	248
	metB	1	+	248
	metC	1	+	245
	metE	1	+	245
	metH	1	+	245
	mglA	1	+	246
	mtlA	1	+	249
	mtlD	1	+	249
	mutT	1	+	245
	nagA	1	+	278
	nagB	1	+	246
	nagE	1	+	245
	nanA	1	+	250
	nanT	1	+	250
	ndh	1	+	248
	nhaA	1	+	246
	nhaB	1	+	246
	nrdE	1	+	245
	nrdF	1	+	245
	nuoA	1	+	248
	nuoB	1	+	248
	nuoF	1	+	248
	nuoG	1	+	248
	nuoH	1	+	248
	nuoI	1	+	248
	nuoJ	1	+	248
	nuoL	1	+	248
	nuoM	1	+	248
	nuoN	1	+	248
	nupC	1	+	245
	nupG	1	+	249
	oppA	1	+	246
	oppB	1	+	247
	oppF	1	+	247
	pabA	1	-	402
	pabB	1	-	402
	pabC	1	-	402
	panB	1	+	252
	panC	1	+	252
	panD	1	+	246
	panE	1	+	245
	panF	1	+	248
	pdxA	1	+	249
	pdxB	1	+	249
	pdxH	1	+	252
	pdxK	1	+	255
	pfkB	1	+	245
	pflA	1	+	245
	pflB	1	+	245
	pflC	1	+	245
	pflD	1	+	245
	pheA	1	+	247
	pitA	1	+	245
	pitB	1	+	245
	pncA	1	+	250
	pncB	1	+	254
	pntA	1	+	246
	pntB	1	+	246
	pnuC	1	+	246
	potA	1	+	245
	potB	1	+	245
	potE	1	+	246
	potF	1	+	245
	potG	1	+	245
	potH	1	+	245
	potI	1	+	245
	poxB	1	+	246
	ppc	1	+	246
	proA	1	+	247
	proB	1	+	247
	proV	1	+	250
	pstA	1	+	246
	pstB	1	+	246
	pstC	1	+	246
	pstS	1	+	246
	pta	1	+	247
	ptsG	1	+	245
	ptsI	1	+	295
	purA	1	+	247
	purB	1	+	251
	purC	1	+	249
	purD	1	+	258
	purE	1	+	249
	purF	1	+	258
	purH	1	+	260
	purK	1	+	249
	purL	1	+	258
	purM	1	+	258
	purN	1	+	246
	purT	1	+	246
	putA	1	+	247
	pykA	1	+	245
	pykF	1	+	245
	pyrB	1	+	245
	pyrC	1	+	250
	pyrD	1	+	247
	pyrE	1	+	255
	pyrI	1	+	245
	rbsA	1	+	245
	rbsB	1	+	245
	rbsC	1	+	245
	rbsD	1	+	245
	rbsK	1	+	253
	rhaT	1	+	255
	sapD	1	+	245
	sbp	1	+	245
	sdaA	1	+	245
	sdaB	1	+	245
	sdhA	1	+	246
	sdhB	1	+	246
	sdhC	1	+	246
	sdhD	1	+	246
	serA	1	+	248
	serB	1	+	248
	serC	1	+	252
	sfcA	1	+	246
	speC	1	+	245
	speF	1	+	245
	srlA	1	+	249
	srlD	1	+	249
	srlE	1	+	249
	tdcB	1	+	245
	thiC	1	+	250
	thiD	1	+	252
	thiE	1	+	250
	thiF	1	+	250
	thiM	1	+	245
	thrC	1	+	247
	tnaA	1	+	246
	treA	1	+	246
	treB	1	+	246
	treC	1	+	246
	trkA	1	+	245
	trkG	1	+	245
	trkH	1	+	245
	trpA	1	+	252
	trpB	1	+	252
	trpC	1	+	251
	trpD	1	+	251
	trpE	1	+	251
	tsx	1	+	259
	tynA	1	+	258
	tyrA	1	+	247
	ubiC	1	-	402
	ubiD	1	-	402
	ubiF	1	+	245
	udk	1	+	247
	udp	1	+	246
	ugpA	1	+	252
	ugpB	1	+	252
	ugpE	1	+	252
	uraA	1	+	246
	xapA	1	+	246
	xapB	1	+	251
	xylA	1	+	252
	xylE	1	+	246
	xylF	1	+	246
	xylG	1	+	246
	xylH	1	+	246
	ygjG	1	+	247

## Sheet: Results_for_keio(iJO1366)
Gene essentiality prediction of iJO1366 for KEIO collection										Additional remarks				Experimental data related to the KEIO collection in iJO1366 model		Computed essential & Exp.l essential (TP)		Computated essential & Exp. nonessential (FP)		Computed nonessential & Exp. essential (FN)		Computed nonessential & Exp. Nonessential (TN)			Shared both LP-based and FBA		Uniquely predicted by FBA		Uniquely predicted by LP-based
										There are 4288 target genes in the KEIO Collection. Among them 303 genes [4] together with newly added 14 genes [5] are essential.				Nonessential genes (1222)	Essential genes (144)	FBID (71)	FBA (56)	FBID (28)	FBA (65)	FBID (73)	FBA (88)	FBID (1194)	FBA (1157)		Essential (54)	Nonessential (1154)	Essential (2)	Nonessential (3)	Essential (17)	Nonessential (40)
																Shared essential genes : 54						Shared nonessential genes: 1154			b0025	b0003	b1912	b2836	b0096	b0002
Gene	Exp.	Accuracy=	0.926061	Accuracy=	0.89									b0002	b0025	b0025	b0025	b0009	b0002	b0026	b0026	b0002	b0003		b0029	b0004	b3640	b3198	b0179	b0149
	(0: essential, 1:nonessential)	FBID		FBA										b0003	b0026	b0029	b0029	b0159	b0009	b0031	b0031	b0003	b0004		b0086	b0007		b3821	b0181	b0155
		"-": essential, "+": nonessential		0: essential, 1: nonessential						The 1366 genes in iJO1366 model are wholly related to the KEIO Collection. Among them, there are 144 essential genes and 1222 nonessential genes.				b0004	b0029	b0086	b0086	b0781	b0149	b0048	b0048	b0004	b0007		b0087	b0008			b0182	b0186
b0002	1	+	245	0	0.00220463									b0007	b0031	b0087	b0087	b0783	b0155	b0084	b0084	b0007	b0008		b0090	b0019			b0524	b0381
b0003	1	+	247	1	1									b0008	b0048	b0090	b0090	b0784	b0159	b0085	b0085	b0008	b0019		b0103	b0030			b0915	b0411
b0004	1	+	247	1	1									b0009	b0084	b0096	b0103	b0785	b0186	b0088	b0088	b0019	b0030		b0142	b0032			b0918	b0418
b0007	1	+	247	1	1					We have applied FBA for further study [1][2], such that a gene is considered essential if the gene reduced the optimal growth rate to <5% [5], otherwise predict it is nonessential.				b0019	b0085	b0103	b0142	b0826	b0381	b0091	b0091	b0030	b0032		b0154	b0033			b1092	b0789
b0008	1	+	245	1	1									b0030	b0086	b0142	b0154	b0827	b0411	b0126	b0096	b0032	b0033		b0173	b0036			b1093	b0805
b0009	1	-	402	0	0									b0032	b0087	b0154	b0173	b0908	b0418	b0166	b0126	b0033	b0036		b0174	b0037			b1215	b0828
b0019	1	+	246	1	1									b0033	b0088	b0173	b0174	b1096	b0781	b0171	b0166	b0036	b0037		b0175	b0038			b1288	b1101
b0025	0	-	402	0	0						Uniquely predicted by LP-based but not FBA			b0036	b0090	b0174	b0175	b1415	b0783	b0180	b0171	b0037	b0038		b0185	b0040			b3199	b1440
b0026	1	+	245	1	1						Uniquely predicted by FBA but not LP-based			b0037	b0091	b0175	b0185	b1812	b0784	b0194	b0179	b0038	b0040		b0369	b0047			b3200	b1441
b0029	0	-	402	0	0						Turely predicted by both LP-based and FBA			b0038	b0096	b0179	b0369	b2311	b0785	b0474	b0180	b0040	b0047		b0414	b0049			b3201	b1442
b0030	1	+	248	1	1									b0040	b0103	b0181	b0414	b2329	b0789	b0526	b0181	b0047	b0049		b0415	b0052			b3633	b1443
b0031	0	+	251	1	1					References				b0047	b0126	b0182	b0415	b2530	b0805	b0529	b0182	b0049	b0052		b0417	b0061			b4261	b1676
b0032	1	+	246	1	1					[1]. Edwards, J. S. and Palsson, B. O. (2000a). The Escherichia coli mg1655 in silico metabolic genotype: its definition, characteristics, and capabilities. PNAS, 97(10), 5528–5533.				b0049	b0142	b0185	b0417	b2687	b0826	b0583	b0194	b0052	b0061		b0420	b0062			b4262	b1814
b0033	1	+	246	1	1					[2]. Edwards, J. S. and Palsson, B. O. (2000b). Robustness analysis of the escherichia coli metabolic network. Biotechnol Prog, 16(6), 927–939.				b0052	b0154	b0369	b0420	b2836	b0827	b0635	b0474	b0061	b0062		b0421	b0063				b2154
b0036	1	+	245	1	1					[3]. Baba, T., Ara, T., Hasegawa, M., Takai, Y., Okumura, Y., Baba, M., Datsenko, K. A., and Tomita, M. (2006). Construction of escherichia coli k-12 in-frame, single-gene knockout mutants: the keio collection. Mol Syst Biol, 2(2006.0008), 1–11.				b0061	b0166	b0414	b0421	b3040	b0828	b0639	b0524	b0062	b0063		b0475	b0066				b2155
b0037	1	+	245	1	1					[4]. Yamamoto, N., Nakahigashi, K., Nakamichi, T., Yoshino, M., Takai, Y., Touda, Y., Furubayashi, A., Kinjyo, S., Dose, H., Hasegawa, M., Datsenko, K. A., Nakayashiki, T., Tomita, M., Wanner, B. L., and Mori, H. (2009). Update on the keio collection of escherichia coli single-gene deletion mutants. Mol Syst Biol, 5(335), 1–3.				b0062	b0171	b0415	b0475	b3058	b0908	b0642	b0526	b0063	b0066		b0914	b0067				b2341
b0038	1	+	245	1	1					[5]. Orth, J. D., Conrad, T. M., Na, J., Lerman, J. A., H. Nam, A. M. F., and Palsson, B. (2011). A comprehensive genome-scale reconstruction of escherichia coli metabolism-2011. Mol Syst Biol, 7(535), 1–9.				b0063	b0173	b0417	b0914	b3177	b1096	b0657	b0529	b0066	b0067		b1094	b0068				b2342
b0040	1	+	246	1	1									b0066	b0174	b0420	b1094	b3196	b1101	b0680	b0583	b0067	b0068		b1098	b0070				b2344
b0047	1	+	245	1	1									b0067	b0175	b0421	b1098	b3198	b1415	b0684	b0635	b0068	b0070		b1208	b0071				b2661
b0048	0	+	245	1	1									b0068	b0179	b0475	b1208	b3360	b1440	b0733	b0639	b0070	b0071		b1210	b0072				b2662
b0049	1	+	247	1	1									b0070	b0180	b0524	b1210	b3368	b1441	b0886	b0642	b0071	b0072		b1277	b0073				b2883
b0052	1	+	249	1	1									b0071	b0181	b0914	b1277	b3807	b1442	b0893	b0657	b0072	b0073		b1662	b0074				b3182
b0061	1	+	245	1	1									b0072	b0182	b0915	b1662	b3821	b1443	b0930	b0680	b0073	b0074		b2153	b0077				b3197
b0062	1	+	249	1	1									b0073	b0185	b0918	b1912	b3997	b1676	b0954	b0684	b0074	b0077		b2315	b0078				b3731
b0063	1	+	249	1	1									b0074	b0194	b1092	b2153	b4039	b1812	b1069	b0733	b0077	b0078		b2316	b0092				b3732
b0066	1	+	249	1	1									b0077	b0369	b1093	b2315		b1814	b1131	b0886	b0078	b0092		b2400	b0099				b3733
b0067	1	+	249	1	1									b0078	b0414	b1094	b2316		b2154	b1207	b0893	b0092	b0099		b2585	b0104				b3734
b0068	1	+	249	1	1									b0092	b0415	b1098	b2400		b2155	b1637	b0915	b0099	b0104		b2615	b0109				b3735
b0070	1	+	245	1	1									b0099	b0417	b1208	b2585		b2311	b1713	b0918	b0104	b0109		b2746	b0110				b3736
b0071	1	+	251	1	1									b0104	b0420	b1210	b2615		b2329	b1714	b0930	b0109	b0110		b2747	b0112				b3737
b0072	1	+	251	1	1									b0109	b0421	b1215	b2746		b2341	b1719	b0954	b0110	b0112		b2942	b0114				b3738
b0073	1	+	251	1	1									b0110	b0474	b1277	b2747		b2342	b1740	b1069	b0112	b0114		b3018	b0115				b3739
b0074	1	+	251	1	1									b0112	b0475	b1288	b2942		b2344	b1779	b1092	b0114	b0115		b3041	b0116				b3856
b0077	1	+	245	1	1									b0114	b0524	b1662	b3018		b2530	b1866	b1093	b0115	b0116		b3176	b0118				b3857
b0078	1	+	245	1	1					ROC curves of different methods on the KEIO collection using the iJO1366 E. coli network where AUC is 0.68, 0.72 for FBA and FBID, respectively.				b0115	b0526	b2153	b3041		b2661	b1876	b1131	b0116	b0118		b3187	b0120				b3941
b0084	0	+	245	1	1									b0116	b0529	b2315	b3176		b2662	b1912	b1207	b0118	b0120		b3189	b0121				b3942
b0085	0	+	249	1	1									b0118	b0583	b2316	b3187		b2687	b2114	b1215	b0120	b0121		b3255	b0123
b0086	0	-	453	0	0									b0120	b0635	b2400	b3189		b2883	b2234	b1288	b0121	b0123		b3256	b0124
b0087	0	-	453	0	0									b0121	b0639	b2585	b3255		b3040	b2235	b1637	b0123	b0124		b3634	b0125
b0088	0	+	249	1	1									b0123	b0642	b2615	b3256		b3058	b2323	b1713	b0124	b0125		b3639	b0131
b0090	0	-	453	0	0									b0124	b0657	b2746	b3634		b3177	b2411	b1714	b0125	b0131		b3648	b0133
b0091	0	+	249	1	1									b0125	b0680	b2747	b3639		b3182	b2472	b1719	b0131	b0133		b3730	b0134
b0092	1	+	245	1	1									b0131	b0684	b2942	b3640		b3196	b2478	b1740	b0133	b0134		b3804	b0150
b0096	0	-	324	1	1									b0133	b0733	b3018	b3648		b3197	b2514	b1779	b0134	b0150		b3805	b0151
b0099	1	+	245	1	1									b0134	b0886	b3041	b3730		b3360	b2515	b1866	b0149	b0151		b3843	b0152
b0103	1	-	402	0	0									b0149	b0893	b3176	b3804		b3368	b2533	b1876	b0150	b0152		b3850	b0153
b0104	1	+	246	1	1									b0150	b0914	b3187	b3805		b3731	b2563	b2114	b0151	b0153		b3972	b0158
b0109	1	+	251	1	1									b0151	b0915	b3189	b3843		b3732	b2697	b2234	b0152	b0158		b3974	b0160
b0110	1	+	255	1	1									b0152	b0918	b3199	b3850		b3733	b2779	b2235	b0153	b0160		b4040	b0197
b0112	1	+	246	1	1									b0153	b0930	b3200	b3972		b3734	b2780	b2323	b0155	b0197		b4160	b0198
b0114	1	+	246	1	1									b0155	b0954	b3201	b3974		b3735	b2925	b2411	b0158	b0198			b0199
b0115	1	+	246	1	1									b0158	b1069	b3255	b4040		b3736	b2926	b2472	b0160	b0199			b0200
b0116	1	+	248	1	1									b0159	b1092	b3256	b4160		b3737	b3288	b2478	b0186	b0200			b0207
b0118	1	+	259	1	1									b0160	b1093	b3633			b3738	b3384	b2514	b0197	b0207			b0212
b0120	1	+	251	1	1									b0186	b1094	b3634			b3739	b3433	b2515	b0198	b0212			b0221
b0121	1	+	251	1	1									b0197	b1098	b3639			b3807	b3559	b2533	b0199	b0221			b0222
b0123	1	+	249	1	1									b0198	b1131	b3648			b3856	b3560	b2563	b0200	b0222			b0237
b0124	1	+	245	1	1									b0199	b1207	b3730			b3857	b3608	b2697	b0207	b0237			b0238
b0125	1	+	245	1	1									b0200	b1208	b3804			b3941	b3623	b2779	b0212	b0238			b0241
b0126	0	+	245	1	1									b0207	b1210	b3805			b3942	b3640	b2780	b0221	b0241			b0242
b0131	1	+	246	1	1									b0212	b1215	b3843			b3997	b3650	b2925	b0222	b0242			b0243
b0133	1	+	252	1	1									b0221	b1277	b3850			b4039	b3709	b2926	b0237	b0243			b0260
b0134	1	+	252	1	1									b0222	b1288	b3972				b3729	b3199	b0238	b0260			b0261
b0142	0	-	402	0	0									b0237	b1637	b3974				b3793	b3200	b0241	b0261			b0273
b0149	1	+	245	0	0									b0238	b1662	b4040				b3835	b3201	b0242	b0273			b0306
b0150	1	+	266	1	1				FBID vs. FBA					b0241	b1713	b4160				b3967	b3288	b0243	b0306			b0307
b0151	1	+	280	1	1									b0242	b1714	b4261				b4041	b3384	b0260	b0307			b0308
b0152	1	+	280	1	1									b0243	b1719	b4262				b4084	b3433	b0261	b0308			b0311
b0153	1	+	280	1	1									b0260	b1740					b4226	b3559	b0273	b0311			b0312
b0154	0	-	419	0	0									b0261	b1779					b4258	b3560	b0306	b0312			b0314
b0155	1	+	245	0	0									b0273	b1866						b3608	b0307	b0314			b0323
b0158	1	+	246	1	1									b0306	b1876						b3623	b0308	b0323			b0331
b0159	1	-	438	0	0									b0307	b1912						b3633	b0311	b0331			b0333
b0160	1	+	247	1	1									b0308	b2114						b3650	b0312	b0333			b0334
b0166	0	+	251	1	1									b0311	b2153						b3709	b0314	b0334			b0336
b0171	0	+	245	1	1									b0312	b2234						b3729	b0323	b0336			b0337
b0173	0	-	402	0	0									b0314	b2235						b3793	b0331	b0337			b0339
b0174	0	-	402	0	0									b0323	b2315						b3835	b0333	b0339			b0340
b0175	0	-	518	0	0									b0331	b2316						b3967	b0334	b0340			b0341
b0179	0	-	324	1	1									b0333	b2323						b4041	b0336	b0341			b0343
b0180	0	+	265	1	1									b0334	b2400						b4084	b0337	b0343			b0344
b0181	0	-	324	1	1									b0336	b2411						b4226	b0339	b0344			b0347
b0182	0	-	324	1	1									b0337	b2472						b4258	b0340	b0347			b0348
b0185	0	-	412	0	0.0313376									b0339	b2478						b4261	b0341	b0348			b0349
b0186	1	+	245	0	0.0313376									b0340	b2514						b4262	b0343	b0349			b0350
b0194	0	+	245	1	1									b0341	b2515							b0344	b0350			b0351
b0197	1	+	248	1	1									b0343	b2533							b0347	b0351			b0352
b0198	1	+	248	1	1									b0344	b2563							b0348	b0352			b0353
b0199	1	+	248	1	1									b0347	b2585							b0349	b0353			b0355
b0200	1	+	297	1	1									b0348	b2615							b0350	b0355			b0356
b0207	1	+	245	1	1									b0349	b2697							b0351	b0356			b0365
b0212	1	+	247	1	1									b0350	b2746							b0352	b0365			b0366
b0221	1	+	277	1	1									b0351	b2747							b0353	b0366			b0367
b0222	1	+	297	1	1									b0352	b2779							b0355	b0367			b0368
b0237	1	+	254	1	1									b0353	b2780							b0356	b0368			b0383
b0238	1	+	246	1	1									b0355	b2925							b0365	b0383			b0386
b0241	1	+	245	1	1									b0356	b2926							b0366	b0386			b0388
b0242	1	+	247	1	1									b0365	b2942							b0367	b0388			b0394
b0243	1	+	247	1	1									b0366	b3018							b0368	b0394			b0401
b0260	1	+	249	1	1									b0367	b3041							b0381	b0401			b0403
b0261	1	+	250	1	1									b0368	b3176							b0383	b0403			b0404
b0273	1	+	245	1	1									b0381	b3187							b0386	b0404			b0423
b0306	1	+	245	1	1									b0383	b3189							b0388	b0423			b0425
b0307	1	+	245	1	1									b0386	b3199							b0394	b0425			b0428
b0308	1	+	245	1	1									b0388	b3200							b0401	b0428			b0429
b0311	1	+	245	1	1									b0394	b3201							b0403	b0429			b0430
b0312	1	+	245	1	1									b0401	b3255							b0404	b0430			b0431
b0314	1	+	245	1	1									b0403	b3256							b0411	b0431			b0432
b0323	1	+	245	1	1									b0404	b3288							b0418	b0432			b0433
b0331	1	+	259	1	1									b0411	b3384							b0423	b0433			b0444
b0333	1	+	259	1	1									b0418	b3433							b0425	b0444			b0446
b0334	1	+	259	1	1									b0423	b3559							b0428	b0446			b0451
b0336	1	+	248	1	1									b0425	b3560							b0429	b0451			b0452
b0337	1	+	251	1	1									b0428	b3608							b0430	b0452			b0459
b0339	1	+	245	1	1									b0429	b3623							b0431	b0459			b0462
b0340	1	+	249	1	1									b0430	b3633							b0432	b0462			b0463
b0341	1	+	249	1	1									b0431	b3634							b0433	b0463			b0469
b0343	1	+	248	1	1									b0432	b3639							b0444	b0469			b0477
b0344	1	+	246	1	1									b0433	b3640							b0446	b0477			b0480
b0347	1	+	255	1	1									b0444	b3648							b0451	b0480			b0484
b0348	1	+	264	1	1									b0446	b3650							b0452	b0484			b0485
b0349	1	+	264	1	1									b0451	b3709							b0459	b0485			b0494
b0350	1	+	264	1	1									b0452	b3729							b0462	b0494			b0505
b0351	1	+	245	1	1									b0459	b3730							b0463	b0505			b0507
b0352	1	+	264	1	1									b0462	b3793							b0469	b0507			b0508
b0353	1	+	255	1	1									b0463	b3804							b0477	b0508			b0509
b0355	1	+	245	1	1									b0469	b3805							b0480	b0509			b0511
b0356	1	+	252	1	1									b0477	b3835							b0484	b0511			b0512
b0365	1	+	250	1	1									b0480	b3843							b0485	b0512			b0514
b0366	1	+	250	1	1									b0484	b3850							b0494	b0514			b0516
b0367	1	+	250	1	1									b0485	b3967							b0505	b0516			b0517
b0368	1	+	250	1	1									b0494	b3972							b0507	b0517			b0521
b0369	0	-	419	0	0									b0505	b3974							b0508	b0521			b0522
b0381	1	+	245	0	0									b0507	b4040							b0509	b0522			b0523
b0383	1	+	248	1	1									b0508	b4041							b0511	b0523			b0572
b0386	1	+	246	1	1									b0509	b4084							b0512	b0572			b0573
b0388	1	+	245	1	1									b0511	b4160							b0514	b0573			b0574
b0394	1	+	246	1	1									b0512	b4226							b0516	b0574			b0575
b0401	1	+	247	1	1									b0514	b4258							b0517	b0575			b0576
b0403	1	+	268	1	1									b0516	b4261							b0521	b0576			b0578
b0404	1	+	252	1	1									b0517	b4262							b0522	b0578			b0584
b0411	1	+	259	0	0.037607									b0521								b0523	b0584			b0585
b0414	0	-	402	0	0									b0522								b0572	b0585			b0586
b0415	0	-	402	0	0									b0523								b0573	b0586			b0588
b0417	0	-	405	0	0									b0572								b0574	b0588			b0589
b0418	1	+	245	0	0									b0573								b0575	b0589			b0590
b0420	0	-	402	0	0									b0574								b0576	b0590			b0591
b0421	0	-	402	0	0									b0575								b0578	b0591			b0592
b0423	1	+	250	1	1									b0576								b0584	b0592			b0593
b0425	1	+	245	1	1									b0578								b0585	b0593			b0594
b0428	1	+	246	1	1									b0584								b0586	b0594			b0595
b0429	1	+	246	1	1									b0585								b0588	b0595			b0596
b0430	1	+	246	1	1									b0586								b0589	b0596			b0604
b0431	1	+	246	1	1									b0588								b0590	b0604			b0612
b0432	1	+	246	1	1									b0589								b0591	b0612			b0613
b0433	1	+	258	1	1									b0590								b0592	b0613			b0614
b0444	1	+	245	1	1									b0591								b0593	b0614			b0615
b0446	1	+	245	1	1									b0592								b0594	b0615			b0616
b0451	1	+	245	1	1									b0593								b0595	b0616			b0617
b0452	1	+	255	1	0.270499									b0594								b0596	b0617			b0621
b0459	1	+	245	1	1									b0595								b0604	b0621			b0622
b0462	1	+	245	1	1									b0596								b0612	b0622			b0628
b0463	1	+	245	1	1									b0604								b0613	b0628			b0630
b0469	1	+	246	1	1									b0612								b0614	b0630			b0632
b0474	0	+	251	1	1									b0613								b0615	b0632			b0638
b0475	0	-	419	0	0									b0614								b0616	b0638			b0650
b0477	1	+	247	1	1									b0615								b0617	b0650			b0651
b0480	1	+	260	1	1									b0616								b0621	b0651			b0652
b0484	1	+	245	1	1									b0617								b0622	b0652			b0653
b0485	1	+	245	1	1									b0621								b0628	b0653			b0654
b0494	1	+	287	1	1									b0622								b0630	b0654			b0655
b0505	1	+	246	1	1									b0628								b0632	b0655			b0662
b0507	1	+	246	1	1									b0630								b0638	b0662			b0674
b0508	1	+	248	1	1									b0632								b0650	b0674			b0677
b0509	1	+	245	1	1									b0638								b0651	b0677			b0678
b0511	1	+	248	1	1									b0650								b0652	b0678			b0679
b0512	1	+	251	1	1									b0651								b0653	b0679			b0688
b0514	1	+	246	1	1									b0652								b0654	b0688			b0692
b0516	1	+	251	1	1									b0653								b0655	b0692			b0693
b0517	1	+	248	1	1									b0654								b0662	b0693			b0696
b0521	1	+	245	1	1									b0655								b0674	b0696			b0697
b0522	1	+	249	1	1									b0662								b0677	b0697			b0698
b0523	1	+	249	1	1									b0674								b0678	b0698			b0709
b0524	0	-	324	1	1									b0677								b0679	b0709			b0720
b0526	0	+	245	1	1									b0678								b0688	b0720			b0721
b0529	0	+	247	1	1									b0679								b0692	b0721			b0722
b0572	1	+	245	1	1									b0688								b0693	b0722			b0723
b0573	1	+	245	1	1									b0692								b0696	b0723			b0724
b0574	1	+	245	1	1									b0693								b0697	b0724			b0726
b0575	1	+	245	1	1									b0696								b0698	b0726			b0727
b0576	1	+	245	1	1									b0697								b0709	b0727			b0728
b0578	1	+	247	1	1									b0698								b0720	b0728			b0729
b0583	0	+	257	1	1									b0709								b0721	b0729			b0731
b0584	1	+	251	1	1									b0720								b0722	b0731			b0732
b0585	1	+	247	1	1									b0721								b0723	b0732			b0734
b0586	1	+	257	1	1									b0722								b0724	b0734			b0736
b0588	1	+	255	1	1									b0723								b0726	b0736			b0750
b0589	1	+	255	1	1									b0724								b0727	b0750			b0751
b0590	1	+	255	1	1									b0726								b0728	b0751			b0752
b0591	1	+	259	1	1									b0727								b0729	b0752			b0754
b0592	1	+	255	1	1									b0728								b0731	b0754			b0755
b0593	1	+	246	1	1									b0729								b0732	b0755			b0756
b0594	1	+	257	1	1									b0731								b0734	b0756			b0757
b0595	1	+	247	1	1									b0732								b0736	b0757			b0758
b0596	1	+	247	1	1									b0734								b0750	b0758			b0759
b0604	1	+	245	1	1									b0736								b0751	b0759			b0763
b0612	1	+	246	1	1									b0750								b0752	b0763			b0764
b0613	1	+	245	1	1									b0751								b0754	b0764			b0765
b0614	1	+	246	1	1									b0752								b0755	b0765			b0766
b0615	1	+	246	1	1									b0754								b0756	b0766			b0767
b0616	1	+	246	1	1									b0755								b0757	b0767			b0774
b0617	1	+	246	1	1									b0756								b0758	b0774			b0775
b0621	1	+	245	1	1									b0757								b0759	b0775			b0776
b0622	1	+	249	1	1									b0758								b0763	b0776			b0777
b0628	1	+	245	1	1									b0759								b0764	b0777			b0778
b0630	1	+	245	1	1									b0763								b0765	b0778			b0809
b0632	1	+	245	1	1									b0764								b0766	b0809			b0810
b0635	0	+	245	1	1									b0765								b0767	b0810			b0811
b0638	1	+	245	1	1									b0766								b0774	b0811			b0813
b0639	0	+	263	1	1									b0767								b0775	b0813			b0822
b0642	0	+	245	1	1									b0774								b0776	b0822			b0825
b0650	1	+	245	1	1									b0775								b0777	b0825			b0829
b0651	1	+	245	1	1									b0776								b0778	b0829			b0830
b0652	1	+	247	1	1									b0777								b0789	b0830			b0831
b0653	1	+	247	1	1									b0778								b0805	b0831			b0832
b0654	1	+	247	1	1									b0781								b0809	b0832			b0837
b0655	1	+	247	1	1									b0783								b0810	b0837			b0839
b0657	0	+	245	1	1									b0784								b0811	b0839			b0841
b0662	1	+	245	1	1									b0785								b0813	b0841			b0842
b0674	1	+	246	1	1									b0789								b0822	b0842			b0849
b0677	1	+	278	1	1									b0805								b0825	b0849			b0854
b0678	1	+	246	1	1									b0809								b0828	b0854			b0855
b0679	1	+	245	1	1									b0810								b0829	b0855			b0856
b0680	0	+	245	1	1									b0811								b0830	b0856			b0857
b0684	0	+	245	1	1									b0813								b0831	b0857			b0860
b0688	1	+	245	1	1									b0822								b0832	b0860			b0861
b0692	1	+	246	1	1									b0825								b0837	b0861			b0862
b0693	1	+	245	1	1									b0826								b0839	b0862			b0863
b0696	1	+	245	1	1									b0827								b0841	b0863			b0864
b0697	1	+	245	1	1									b0828								b0842	b0864			b0870
b0698	1	+	245	1	1									b0829								b0849	b0870			b0871
b0709	1	+	245	1	1									b0830								b0854	b0871			b0875
b0720	1	+	246	1	1									b0831								b0855	b0875			b0887
b0721	1	+	246	1	1									b0832								b0856	b0887			b0888
b0722	1	+	246	1	1									b0837								b0857	b0888			b0894
b0723	1	+	246	1	1									b0839								b0860	b0894			b0895
b0724	1	+	246	1	1									b0841								b0861	b0895			b0896
b0726	1	+	246	1	1									b0842								b0862	b0896			b0902
b0727	1	+	246	1	1									b0849								b0863	b0902			b0903
b0728	1	+	246	1	1									b0854								b0864	b0903			b0904
b0729	1	+	246	1	1									b0855								b0870	b0904			b0907
b0731	1	+	249	1	1									b0856								b0871	b0907			b0910
b0732	1	+	249	1	1									b0857								b0875	b0910			b0928
b0733	0	+	245	1	1									b0860								b0887	b0928			b0929
b0734	1	+	245	1	1									b0861								b0888	b0929			b0931
b0736	1	+	245	1	1									b0862								b0894	b0931			b0932
b0750	1	+	251	1	1									b0863								b0895	b0932			b0933
b0751	1	+	246	1	1									b0864								b0896	b0933			b0934
b0752	1	+	245	1	1									b0870								b0902	b0934			b0935
b0754	1	+	245	1	1									b0871								b0903	b0935			b0936
b0755	1	+	245	1	1									b0875								b0904	b0936			b0937
b0756	1	+	248	1	1									b0887								b0907	b0937			b0945
b0757	1	+	245	1	1									b0888								b0910	b0945			b0957
b0758	1	+	254	1	1									b0894								b0928	b0957			b0963
b0759	1	+	254	1	1									b0895								b0929	b0963			b0968
b0763	1	+	245	1	1									b0896								b0931	b0968			b0972
b0764	1	+	245	1	1									b0902								b0932	b0972			b0973
b0765	1	+	245	1	1									b0903								b0933	b0973			b0974
b0766	1	+	246	1	1									b0904								b0934	b0974			b0978
b0767	1	+	247	1	1									b0907								b0935	b0978			b0979
b0774	1	+	265	1	1									b0908								b0936	b0979			b0980
b0775	1	+	265	1	1									b0910								b0937	b0980			b0996
b0776	1	+	265	1	1									b0928								b0945	b0996			b0997
b0777	1	+	265	1	1									b0929								b0957	b0997			b1002
b0778	1	+	265	1	1									b0931								b0963	b1002			b1006
b0781	1	-	402	0	0									b0932								b0968	b1006			b1007
b0783	1	-	402	0	0									b0933								b0972	b1007			b1008
b0784	1	-	402	0	0									b0934								b0973	b1008			b1009
b0785	1	-	402	0	0									b0935								b0974	b1009			b1010
b0789	1	+	245	0	0									b0936								b0978	b1010			b1011
b0805	1	+	245	0	0									b0937								b0979	b1011			b1012
b0809	1	+	246	1	1									b0945								b0980	b1012			b1014
b0810	1	+	246	1	1									b0957								b0996	b1014			b1015
b0811	1	+	246	1	1									b0963								b0997	b1015			b1033
b0813	1	+	245	1	1									b0968								b1002	b1033			b1054
b0822	1	+	250	1	1									b0972								b1006	b1054			b1059
b0825	1	+	245	1	1									b0973								b1007	b1059			b1062
b0826	1	-	402	0	0									b0974								b1008	b1062			b1064
b0827	1	-	402	0	0									b0978								b1009	b1064			b1090
b0828	1	+	245	0	0									b0979								b1010	b1090			b1091
b0829	1	+	246	1	1									b0980								b1011	b1091			b1095
b0830	1	+	246	1	1									b0996								b1012	b1095			b1102
b0831	1	+	246	1	1									b0997								b1014	b1102			b1106
b0832	1	+	246	1	1									b1002								b1015	b1106			b1107
b0837	1	+	245	1	1									b1006								b1033	b1107			b1109
b0839	1	+	245	1	1									b1007								b1054	b1109			b1119
b0841	1	+	245	1	1									b1008								b1059	b1119			b1123
b0842	1	+	245	1	1									b1009								b1062	b1123			b1124
b0849	1	+	245	1	1									b1010								b1064	b1124			b1125
b0854	1	+	245	1	1									b1011								b1090	b1125			b1126
b0855	1	+	245	1	1									b1012								b1091	b1126			b1134
b0856	1	+	245	1	1									b1014								b1095	b1134			b1136
b0857	1	+	245	1	1									b1015								b1101	b1136			b1185
b0860	1	+	245	1	1									b1033								b1102	b1185			b1186
b0861	1	+	245	1	1									b1054								b1106	b1186			b1189
b0862	1	+	245	1	1									b1059								b1107	b1189			b1190
b0863	1	+	245	1	1									b1062								b1109	b1190			b1192
b0864	1	+	245	1	1									b1064								b1119	b1192			b1193
b0870	1	+	245	1	1									b1090								b1123	b1193			b1197
b0871	1	+	246	1	1									b1091								b1124	b1197			b1198
b0875	1	+	245	1	1									b1095								b1125	b1198			b1199
b0886	0	+	250	1	1									b1096								b1126	b1199			b1200
b0887	1	+	250	1	1									b1101								b1134	b1200			b1206
b0888	1	+	245	1	1									b1102								b1136	b1206			b1216
b0893	0	+	245	1	1									b1106								b1185	b1216			b1223
b0894	1	+	245	1	1									b1107								b1186	b1223			b1224
b0895	1	+	245	1	1									b1109								b1189	b1224			b1225
b0896	1	+	245	1	1									b1119								b1190	b1225			b1226
b0902	1	+	245	1	1									b1123								b1192	b1226			b1227
b0903	1	+	245	1	1									b1124								b1193	b1227			b1232
b0904	1	+	245	1	1									b1125								b1197	b1232			b1236
b0907	1	+	252	1	1									b1126								b1198	b1236			b1238
b0908	1	-	427	0	0									b1134								b1199	b1238			b1241
b0910	1	+	247	1	1									b1136								b1200	b1241			b1243
b0914	0	-	784	0	0									b1185								b1206	b1243			b1244
b0915	0	-	324	1	1									b1186								b1216	b1244			b1245
b0918	0	-	324	1	1									b1189								b1223	b1245			b1246
b0928	1	+	246	1	1									b1190								b1224	b1246			b1247
b0929	1	+	245	1	1									b1192								b1225	b1247			b1249
b0930	0	+	245	1	1									b1193								b1226	b1249			b1250
b0931	1	+	254	1	1									b1197								b1227	b1250			b1252
b0932	1	+	245	1	1									b1198								b1232	b1252			b1260
b0933	1	+	257	1	1									b1199								b1236	b1260			b1261
b0934	1	+	257	1	1									b1200								b1238	b1261			b1262
b0935	1	+	266	1	1									b1206								b1241	b1262			b1263
b0936	1	+	257	1	1									b1216								b1243	b1263			b1264
b0937	1	+	245	1	1									b1223								b1244	b1264			b1270
b0945	1	+	247	1	1									b1224								b1245	b1270			b1276
b0954	0	+	256	1	1									b1225								b1246	b1276			b1278
b0957	1	+	245	1	1									b1226								b1247	b1278			b1281
b0963	1	+	246	1	1									b1227								b1249	b1281			b1291
b0968	1	+	252	1	1									b1232								b1250	b1291			b1296
b0972	1	+	245	1	1									b1236								b1252	b1296			b1297
b0973	1	+	245	1	1									b1238								b1260	b1297			b1298
b0974	1	+	245	1	1									b1241								b1261	b1298			b1300
b0978	1	+	246	1	1									b1243								b1262	b1300			b1301
b0979	1	+	246	1	1									b1244								b1263	b1301			b1302
b0980	1	+	253	1	1									b1245								b1264	b1302			b1308
b0996	1	+	245	1	1									b1246								b1270	b1308			b1319
b0997	1	+	245	1	1									b1247								b1276	b1319			b1325
b1002	1	+	247	1	1									b1249								b1278	b1325			b1326
b1006	1	+	246	1	1									b1250								b1281	b1326			b1329
b1007	1	+	254	1	1									b1252								b1291	b1329			b1363
b1008	1	+	245	1	1									b1260								b1296	b1363			b1377
b1009	1	+	254	1	1									b1261								b1297	b1377			b1378
b1010	1	+	254	1	1									b1262								b1298	b1378			b1380
b1011	1	+	254	1	1									b1263								b1300	b1380			b1385
b1012	1	+	254	1	1									b1264								b1301	b1385			b1386
b1014	1	+	247	1	1									b1270								b1302	b1386			b1387
b1015	1	+	249	1	1									b1276								b1308	b1387			b1388
b1033	1	+	245	1	1									b1278								b1319	b1388			b1389
b1054	1	+	305	1	1									b1281								b1325	b1389			b1390
b1059	1	+	245	1	1									b1291								b1326	b1390			b1391
b1062	1	+	250	1	1									b1296								b1329	b1391			b1392
b1064	1	+	245	1	1									b1297								b1363	b1392			b1393
b1069	0	+	245	1	1									b1298								b1377	b1393			b1394
b1090	1	+	266	1	0.5									b1300								b1378	b1394			b1395
b1091	1	+	267	1	1									b1301								b1380	b1395			b1397
b1092	0	-	412	1	0.25									b1302								b1385	b1397			b1398
b1093	0	-	408	1	0.25									b1308								b1386	b1398			b1444
b1094	0	-	692	0	0									b1319								b1387	b1444			b1453
b1095	1	+	250	1	1									b1325								b1388	b1453			b1463
b1096	1	-	402	0	0									b1326								b1389	b1463			b1465
b1098	0	-	404	0	0									b1329								b1390	b1465			b1466
b1101	1	+	245	0	0									b1363								b1391	b1466			b1467
b1102	1	+	252	1	1									b1377								b1392	b1467			b1468
b1106	1	+	249	1	1									b1378								b1393	b1468			b1469
b1107	1	+	258	1	1									b1380								b1394	b1469			b1473
b1109	1	+	248	1	1									b1385								b1395	b1473			b1474
b1119	1	+	263	1	1									b1386								b1397	b1474			b1475
b1123	1	+	245	1	1									b1387								b1398	b1475			b1476
b1124	1	+	245	1	1									b1388								b1440	b1476			b1478
b1125	1	+	245	1	1									b1389								b1441	b1478			b1479
b1126	1	+	245	1	1									b1390								b1442	b1479			b1483
b1131	0	+	251	1	1									b1391								b1443	b1483			b1484
b1134	1	+	246	1	1									b1392								b1444	b1484			b1485
b1136	1	+	246	1	1									b1393								b1453	b1485			b1486
b1185	1	+	245	1	1									b1394								b1463	b1486			b1487
b1186	1	+	246	1	1									b1395								b1465	b1487			b1488
b1189	1	+	246	1	1									b1397								b1466	b1488			b1489
b1190	1	+	245	1	1									b1398								b1467	b1489			b1492
b1192	1	+	255	1	1									b1415								b1468	b1492			b1493
b1193	1	+	245	1	1									b1440								b1469	b1493			b1519
b1197	1	+	246	1	1									b1441								b1473	b1519			b1521
b1198	1	+	246	1	1									b1442								b1474	b1521			b1524
b1199	1	+	246	1	1									b1443								b1475	b1524			b1525
b1200	1	+	246	1	1									b1444								b1476	b1525			b1528
b1206	1	+	246	1	1									b1453								b1478	b1528			b1533
b1207	0	+	246	1	1									b1463								b1479	b1533			b1539
b1208	0	-	402	0	0									b1465								b1483	b1539			b1584
b1210	0	-	419	0	0									b1466								b1484	b1584			b1587
b1215	0	-	324	1	1									b1467								b1485	b1587			b1588
b1216	1	+	246	1	1									b1468								b1486	b1588			b1589
b1223	1	+	245	1	1									b1469								b1487	b1589			b1590
b1224	1	+	245	1	1									b1473								b1488	b1590			b1592
b1225	1	+	245	1	1									b1474								b1489	b1592			b1599
b1226	1	+	245	1	1									b1475								b1492	b1599			b1600
b1227	1	+	245	1	1									b1476								b1493	b1600			b1602
b1232	1	+	246	1	1									b1478								b1519	b1602			b1603
b1236	1	+	299	1	1									b1479								b1521	b1603			b1605
b1238	1	+	247	1	1									b1483								b1524	b1605			b1606
b1241	1	+	245	1	1									b1484								b1525	b1606			b1611
b1243	1	+	246	1	1									b1485								b1528	b1611			b1612
b1244	1	+	247	1	1									b1486								b1533	b1612			b1613
b1245	1	+	247	1	1									b1487								b1539	b1613			b1621
b1246	1	+	247	1	1									b1488								b1584	b1621			b1622
b1247	1	+	247	1	1									b1489								b1587	b1622			b1623
b1249	1	+	245	1	1									b1492								b1588	b1623			b1634
b1250	1	+	245	1	1									b1493								b1589	b1634			b1636
b1252	1	+	283	1	1									b1519								b1590	b1636			b1638
b1260	1	+	252	1	1									b1521								b1592	b1638			b1640
b1261	1	+	252	1	1									b1524								b1599	b1640			b1646
b1262	1	+	251	1	1									b1525								b1600	b1646			b1651
b1263	1	+	251	1	1									b1528								b1602	b1651			b1654
b1264	1	+	251	1	1									b1533								b1603	b1654			b1656
b1270	1	+	245	1	1									b1539								b1605	b1656			b1661
b1276	1	+	245	1	1									b1584								b1606	b1661			b1677
b1277	0	-	402	0	0									b1587								b1611	b1677			b1679
b1278	1	+	269	1	1									b1588								b1612	b1679			b1680
b1281	1	+	255	1	1									b1589								b1613	b1680			b1681
b1288	0	-	327	1	0.25									b1590								b1621	b1681			b1682
b1291	1	+	245	1	0.25									b1592								b1622	b1682			b1683
b1296	1	+	245	1	0.25									b1599								b1623	b1683			b1684
b1297	1	+	249	1	1									b1600								b1634	b1684			b1692
b1298	1	+	249	1	1									b1602								b1636	b1692			b1693
b1300	1	+	250	1	1									b1603								b1638	b1693			b1701
b1301	1	+	249	1	1									b1605								b1640	b1701			b1702
b1302	1	+	245	1	1									b1606								b1646	b1702			b1704
b1308	1	+	254	1	1									b1611								b1651	b1704			b1709
b1319	1	+	245	1	1									b1612								b1654	b1709			b1710
b1325	1	+	250	1	1									b1613								b1656	b1710			b1711
b1326	1	+	246	1	1									b1621								b1661	b1711			b1723
b1329	1	+	246	1	1									b1622								b1676	b1723			b1732
b1363	1	+	245	1	1									b1623								b1677	b1732			b1734
b1377	1	+	245	1	1									b1634								b1679	b1734			b1744
b1378	1	+	245	1	1									b1636								b1680	b1744			b1745
b1380	1	+	245	1	1									b1638								b1681	b1745			b1746
b1385	1	+	255	1	1									b1640								b1682	b1746			b1747
b1386	1	+	258	1	1									b1646								b1683	b1747			b1748
b1387	1	+	255	1	1									b1651								b1684	b1748			b1759
b1388	1	+	255	1	1									b1654								b1692	b1759			b1761
b1389	1	+	255	1	1									b1656								b1693	b1761			b1764
b1390	1	+	255	1	1									b1661								b1701	b1764			b1767
b1391	1	+	255	1	1									b1676								b1702	b1767			b1768
b1392	1	+	255	1	1									b1677								b1704	b1768			b1773
b1393	1	+	255	1	1									b1679								b1709	b1773			b1778
b1394	1	+	255	1	1									b1680								b1710	b1778			b1781
b1395	1	+	255	1	1									b1681								b1711	b1781			b1800
b1397	1	+	255	1	1									b1682								b1723	b1800			b1801
b1398	1	+	255	1	1									b1683								b1732	b1801			b1805
b1415	1	-	408	0	0									b1684								b1734	b1805			b1817
b1440	1	+	245	0	0									b1692								b1744	b1817			b1818
b1441	1	+	245	0	0									b1693								b1745	b1818			b1819
b1442	1	+	245	0	0									b1701								b1746	b1819			b1849
b1443	1	+	245	0	0									b1702								b1747	b1849			b1850
b1444	1	+	247	1	1									b1704								b1748	b1850			b1851
b1453	1	+	246	1	1									b1709								b1759	b1851			b1852
b1463	1	+	245	1	1									b1710								b1761	b1852			b1854
b1465	1	+	245	1	1									b1711								b1764	b1854			b1855
b1466	1	+	245	1	1									b1723								b1767	b1855			b1857
b1467	1	+	245	1	1									b1732								b1768	b1857			b1858
b1468	1	+	245	1	1									b1734								b1773	b1858			b1859
b1469	1	+	245	1	1									b1744								b1778	b1859			b1865
b1473	1	+	245	1	1									b1745								b1781	b1865			b1872
b1474	1	+	245	1	1									b1746								b1800	b1872			b1873
b1475	1	+	245	1	1									b1747								b1801	b1873			b1896
b1476	1	+	245	1	1									b1748								b1805	b1896			b1897
b1478	1	+	245	1	1									b1759								b1814	b1897			b1900
b1479	1	+	246	1	1									b1761								b1817	b1900			b1901
b1483	1	+	245	1	1									b1764								b1818	b1901			b1907
b1484	1	+	245	1	1									b1767								b1819	b1907			b1919
b1485	1	+	245	1	1									b1768								b1849	b1919			b1927
b1486	1	+	245	1	1									b1773								b1850	b1927			b1981
b1487	1	+	245	1	1									b1778								b1851	b1981			b1982
b1488	1	+	246	1	1									b1781								b1852	b1982			b1991
b1489	1	+	249	1	1									b1800								b1854	b1991			b1992
b1492	1	+	246	1	1									b1801								b1855	b1992			b1993
b1493	1	+	245	1	1									b1805								b1857	b1993			b2010
b1519	1	+	245	1	1									b1812								b1858	b2010			b2019
b1521	1	+	247	1	1									b1814								b1859	b2019			b2020
b1524	1	+	245	1	1									b1817								b1865	b2020			b2021
b1525	1	+	246	1	1									b1818								b1872	b2021			b2022
b1528	1	+	247	1	1									b1819								b1873	b2022			b2023
b1533	1	+	245	1	1									b1849								b1896	b2023			b2024
b1539	1	+	249	1	1									b1850								b1897	b2024			b2025
b1584	1	+	245	1	1									b1851								b1900	b2025			b2026
b1587	1	+	245	1	1									b1852								b1901	b2026			b2027
b1588	1	+	245	1	1									b1854								b1907	b2027			b2028
b1589	1	+	245	1	1									b1855								b1919	b2028			b2029
b1590	1	+	245	1	1									b1857								b1927	b2029			b2032
b1592	1	+	245	1	1									b1858								b1981	b2032			b2033
b1599	1	+	246	1	1									b1859								b1982	b2033			b2034
b1600	1	+	246	1	1									b1865								b1991	b2034			b2035
b1602	1	+	246	1	1									b1872								b1992	b2035			b2036
b1603	1	+	246	1	1									b1873								b1993	b2036			b2037
b1605	1	+	246	1	1									b1896								b2010	b2037			b2038
b1606	1	+	245	1	1									b1897								b2019	b2038			b2039
b1611	1	+	245	1	1									b1900								b2020	b2039			b2040
b1612	1	+	245	1	1									b1901								b2021	b2040			b2041
b1613	1	+	256	1	1									b1907								b2022	b2041			b2045
b1621	1	+	245	1	1									b1919								b2023	b2045			b2048
b1622	1	+	245	1	1									b1927								b2024	b2048			b2049
b1623	1	+	247	1	1									b1981								b2025	b2049			b2051
b1634	1	+	245	1	1									b1982								b2026	b2051			b2052
b1636	1	+	245	1	1									b1991								b2027	b2052			b2053
b1637	0	+	245	1	1									b1992								b2028	b2053			b2065
b1638	1	+	252	1	1									b1993								b2029	b2065			b2066
b1640	1	+	258	1	1									b2010								b2032	b2066			b2091
b1646	1	+	248	1	1									b2019								b2033	b2091			b2092
b1651	1	+	247	1	1									b2020								b2034	b2092			b2093
b1654	1	+	245	1	1									b2021								b2035	b2093			b2094
b1656	1	+	245	1	1									b2022								b2036	b2094			b2095
b1661	1	+	245	1	1									b2023								b2037	b2095			b2096
b1662	0	-	402	0	0									b2024								b2038	b2096			b2097
b1676	1	+	245	0	0									b2025								b2039	b2097			b2103
b1677	1	+	245	1	1									b2026								b2040	b2103			b2104
b1679	1	+	252	1	1									b2027								b2041	b2104			b2128
b1680	1	+	252	1	1									b2028								b2045	b2128			b2129
b1681	1	+	252	1	1									b2029								b2048	b2129			b2130
b1682	1	+	252	1	1									b2032								b2049	b2130			b2131
b1683	1	+	252	1	1									b2033								b2051	b2131			b2132
b1684	1	+	252	1	1									b2034								b2052	b2132			b2133
b1692	1	+	249	1	1									b2035								b2053	b2133			b2134
b1693	1	+	247	1	1									b2036								b2065	b2134			b2143
b1701	1	+	245	1	1									b2037								b2066	b2143			b2146
b1702	1	+	246	1	1									b2038								b2091	b2146			b2147
b1704	1	+	245	1	1									b2039								b2092	b2147			b2148
b1709	1	+	246	1	1									b2040								b2093	b2148			b2149
b1710	1	+	246	1	1									b2041								b2094	b2149			b2150
b1711	1	+	246	1	1									b2045								b2095	b2150			b2156
b1713	0	+	245	1	1									b2048								b2096	b2156			b2162
b1714	0	+	245	1	1									b2049								b2097	b2162			b2167
b1719	0	+	245	1	1									b2051								b2103	b2167			b2168
b1723	1	+	245	1	1									b2052								b2104	b2168			b2169
b1732	1	+	245	1	1									b2053								b2128	b2169			b2170
b1734	1	+	249	1	1									b2065								b2129	b2170			b2174
b1740	0	+	263	1	1									b2066								b2130	b2174			b2197
b1744	1	+	250	1	1									b2091								b2131	b2197			b2198
b1745	1	+	250	1	1									b2092								b2132	b2198			b2199
b1746	1	+	250	1	1									b2093								b2133	b2199			b2200
b1747	1	+	250	1	1									b2094								b2134	b2200			b2201
b1748	1	+	250	1	1									b2095								b2143	b2201			b2202
b1759	1	+	245	1	1									b2096								b2146	b2202			b2203
b1761	1	+	246	1	1									b2097								b2147	b2203			b2204
b1764	1	+	245	1	1									b2103								b2148	b2204			b2205
b1767	1	+	245	1	1									b2104								b2149	b2205			b2206
b1768	1	+	250	1	1									b2128								b2150	b2206			b2210
b1773	1	+	245	1	1									b2129								b2154	b2210			b2215
b1778	1	+	245	1	1									b2130								b2155	b2215			b2221
b1779	0	+	247	1	1									b2131								b2156	b2221			b2222
b1781	1	+	245	1	1									b2132								b2162	b2222			b2223
b1800	1	+	249	1	1									b2133								b2167	b2223			b2224
b1801	1	+	245	1	1									b2134								b2168	b2224			b2232
b1805	1	+	245	1	1									b2143								b2169	b2232			b2239
b1812	1	-	402	0	0									b2146								b2170	b2239			b2240
b1814	1	+	245	0	0									b2147								b2174	b2240			b2241
b1817	1	+	255	1	1									b2148								b2197	b2241			b2242
b1818	1	+	255	1	1									b2149								b2198	b2242			b2243
b1819	1	+	255	1	1									b2150								b2199	b2243			b2251
b1849	1	+	246	1	1									b2154								b2200	b2251			b2253
b1850	1	+	249	1	1									b2155								b2201	b2253			b2254
b1851	1	+	246	1	1									b2156								b2202	b2254			b2255
b1852	1	+	247	1	1									b2162								b2203	b2255			b2256
b1854	1	+	245	1	1									b2167								b2204	b2256			b2257
b1855	1	+	310	1	1									b2168								b2205	b2257			b2258
b1857	1	+	246	1	1									b2169								b2206	b2258			b2260
b1858	1	+	246	1	1									b2170								b2210	b2260			b2261
b1859	1	+	246	1	1									b2174								b2215	b2261			b2262
b1865	1	+	245	1	1									b2197								b2221	b2262			b2263
b1866	0	+	245	1	1									b2198								b2222	b2263			b2264
b1872	1	+	251	1	1									b2199								b2223	b2264			b2265
b1873	1	+	251	1	1									b2200								b2224	b2265			b2276
b1876	0	+	245	1	1									b2201								b2232	b2276			b2277
b1896	1	+	246	1	1									b2202								b2239	b2277			b2278
b1897	1	+	247	1	1									b2203								b2240	b2278			b2279
b1900	1	+	246	1	1									b2204								b2241	b2279			b2280
b1901	1	+	246	1	1									b2205								b2242	b2280			b2281
b1907	1	+	245	1	1									b2206								b2243	b2281			b2282
b1912	0	+	308	0	0.0399156									b2210								b2251	b2282			b2283
b1919	1	+	249	1	1									b2215								b2253	b2283			b2284
b1927	1	+	247	1	1									b2221								b2254	b2284			b2285
b1981	1	+	248	1	1									b2222								b2255	b2285			b2286
b1982	1	+	246	1	1									b2223								b2256	b2286			b2287
b1991	1	+	245	1	1									b2224								b2257	b2287			b2288
b1992	1	+	245	1	1									b2232								b2258	b2288			b2290
b1993	1	+	245	1	1									b2239								b2260	b2290			b2291
b2010	1	+	245	1	1									b2240								b2261	b2291			b2296
b2019	1	+	254	1	1									b2241								b2262	b2296			b2297
b2020	1	+	254	1	1									b2242								b2263	b2297			b2303
b2021	1	+	254	1	1									b2243								b2264	b2303			b2306
b2022	1	+	254	1	1									b2251								b2265	b2306			b2307
b2023	1	+	254	1	1									b2253								b2276	b2307			b2308
b2024	1	+	254	1	1									b2254								b2277	b2308			b2309
b2025	1	+	254	1	1									b2255								b2278	b2309			b2310
b2026	1	+	254	1	1									b2256								b2279	b2310			b2312
b2027	1	+	245	1	1									b2257								b2280	b2312			b2320
b2028	1	+	255	1	1									b2258								b2281	b2320			b2328
b2029	1	+	246	1	1									b2260								b2282	b2328			b2366
b2032	1	+	245	1	1									b2261								b2283	b2366			b2373
b2033	1	+	245	1	1									b2262								b2284	b2373			b2374
b2034	1	+	245	1	1									b2263								b2285	b2374			b2378
b2035	1	+	245	1	1									b2264								b2286	b2378			b2379
b2036	1	+	245	1	1									b2265								b2287	b2379			b2388
b2037	1	+	245	1	1									b2276								b2288	b2388			b2392
b2038	1	+	297	1	1									b2277								b2290	b2392			b2393
b2039	1	+	245	1	1									b2278								b2291	b2393			b2406
b2040	1	+	297	1	1									b2279								b2296	b2406			b2407
b2041	1	+	245	1	1									b2280								b2297	b2407			b2414
b2045	1	+	245	1	1									b2281								b2303	b2414			b2415
b2048	1	+	247	1	1									b2282								b2306	b2415			b2416
b2049	1	+	249	1	1									b2283								b2307	b2416			b2417
b2051	1	+	247	1	1									b2284								b2308	b2417			b2418
b2052	1	+	245	1	1									b2285								b2309	b2418			b2421
b2053	1	+	245	1	1									b2286								b2310	b2421			b2422
b2065	1	+	246	1	1									b2287								b2312	b2422			b2423
b2066	1	+	247	1	1									b2288								b2320	b2423			b2424
b2091	1	+	251	1	1									b2290								b2328	b2424			b2425
b2092	1	+	251	1	1									b2291								b2341	b2425			b2428
b2093	1	+	251	1	1									b2296								b2342	b2428			b2429
b2094	1	+	251	1	1									b2297								b2344	b2429			b2435
b2095	1	+	245	1	1									b2303								b2366	b2435			b2436
b2096	1	+	245	1	1									b2306								b2373	b2436			b2440
b2097	1	+	245	1	1									b2307								b2374	b2440			b2441
b2103	1	+	252	1	1									b2308								b2378	b2441			b2458
b2104	1	+	245	1	1									b2309								b2379	b2458			b2463
b2114	0	+	245	1	1									b2310								b2388	b2463			b2464
b2128	1	+	245	1	1									b2311								b2392	b2464			b2465
b2129	1	+	245	1	1									b2312								b2393	b2465			b2467
b2130	1	+	245	1	1									b2320								b2406	b2467			b2470
b2131	1	+	245	1	1									b2328								b2407	b2470			b2476
b2132	1	+	246	1	1									b2329								b2414	b2476			b2480
b2133	1	+	246	1	1									b2341								b2415	b2480			b2481
b2134	1	+	245	1	1									b2342								b2416	b2481			b2482
b2143	1	+	249	1	1									b2344								b2417	b2482			b2483
b2146	1	+	245	1	1									b2366								b2418	b2483			b2484
b2147	1	+	245	1	1									b2373								b2421	b2484			b2485
b2148	1	+	246	1	1									b2374								b2422	b2485			b2486
b2149	1	+	246	1	1									b2378								b2423	b2486			b2487
b2150	1	+	246	1	1									b2379								b2424	b2487			b2488
b2153	0	-	402	0	0									b2388								b2425	b2488			b2489
b2154	1	+	245	0	0									b2392								b2428	b2489			b2490
b2155	1	+	245	0	0									b2393								b2429	b2490			b2492
b2156	1	+	246	1	1									b2406								b2435	b2492			b2497
b2162	1	+	245	1	1									b2407								b2436	b2497			b2498
b2167	1	+	247	1	1									b2414								b2440	b2498			b2499
b2168	1	+	247	1	1									b2415								b2441	b2499			b2500
b2169	1	+	247	1	1									b2416								b2458	b2500			b2501
b2170	1	+	245	1	1									b2417								b2463	b2501			b2502
b2174	1	+	248	1	1									b2418								b2464	b2502			b2507
b2197	1	+	248	1	1									b2421								b2465	b2507			b2508
b2198	1	+	248	1	1									b2422								b2467	b2508			b2518
b2199	1	+	248	1	1									b2423								b2470	b2518			b2519
b2200	1	+	248	1	1									b2424								b2476	b2519			b2521
b2201	1	+	248	1	1									b2425								b2480	b2521			b2523
b2202	1	+	247	1	1									b2428								b2481	b2523			b2528
b2203	1	+	247	1	1									b2429								b2482	b2528			b2529
b2204	1	+	246	1	1									b2435								b2483	b2529			b2536
b2205	1	+	246	1	1									b2436								b2484	b2536			b2538
b2206	1	+	247	1	1									b2440								b2485	b2538			b2539
b2210	1	+	247	1	1									b2441								b2486	b2539			b2540
b2215	1	+	245	1	1									b2458								b2487	b2540			b2541
b2221	1	+	251	1	1									b2463								b2488	b2541			b2542
b2222	1	+	251	1	1									b2464								b2489	b2542			b2551
b2223	1	+	253	1	1									b2465								b2490	b2551			b2552
b2224	1	+	245	1	1									b2467								b2492	b2552			b2557
b2232	1	+	245	1	1									b2470								b2497	b2557			b2558
b2234	0	+	245	1	1									b2476								b2498	b2558			b2564
b2235	0	+	245	1	1									b2480								b2499	b2564			b2574
b2239	1	+	256	1	1									b2481								b2500	b2574			b2578
b2240	1	+	246	1	1									b2482								b2501	b2578			b2579
b2241	1	+	247	1	1									b2483								b2502	b2579			b2582
b2242	1	+	247	1	1									b2484								b2507	b2582			b2587
b2243	1	+	247	1	1									b2485								b2508	b2587			b2599
b2251	1	+	245	1	1									b2486								b2518	b2599			b2600
b2253	1	+	255	1	1									b2487								b2519	b2600			b2601
b2254	1	+	255	1	1									b2488								b2521	b2601			b2663
b2255	1	+	255	1	1									b2489								b2523	b2663			b2675
b2256	1	+	255	1	1									b2490								b2528	b2675			b2676
b2257	1	+	255	1	1									b2492								b2529	b2676			b2677
b2258	1	+	255	1	1									b2497								b2536	b2677			b2678
b2260	1	+	245	1	1									b2498								b2538	b2678			b2679
b2261	1	+	245	1	1									b2499								b2539	b2679			b2682
b2262	1	+	245	1	1									b2500								b2540	b2682			b2683
b2263	1	+	245	1	1									b2501								b2541	b2683			b2688
b2264	1	+	245	1	1									b2502								b2542	b2688			b2690
b2265	1	+	246	1	1									b2507								b2551	b2690			b2701
b2276	1	+	248	1	1									b2508								b2552	b2701			b2702
b2277	1	+	248	1	1									b2518								b2557	b2702			b2703
b2278	1	+	248	1	1									b2519								b2558	b2703			b2704
b2279	1	+	248	1	1									b2521								b2564	b2704			b2705
b2280	1	+	248	1	1									b2523								b2574	b2705			b2708
b2281	1	+	248	1	1									b2528								b2578	b2708			b2710
b2282	1	+	248	1	1									b2529								b2579	b2710			b2711
b2283	1	+	248	1	1									b2530								b2582	b2711			b2715
b2284	1	+	248	1	1									b2536								b2587	b2715			b2719
b2285	1	+	248	1	1									b2538								b2599	b2719			b2720
b2286	1	+	248	1	1									b2539								b2600	b2720			b2721
b2287	1	+	248	1	1									b2540								b2601	b2721			b2722
b2288	1	+	248	1	1									b2541								b2661	b2722			b2723
b2290	1	+	245	1	1									b2542								b2662	b2723			b2724
b2291	1	+	245	1	1									b2551								b2663	b2724			b2738
b2296	1	+	245	1	1									b2552								b2675	b2738			b2744
b2297	1	+	247	1	1									b2557								b2676	b2744			b2750
b2303	1	+	245	1	1									b2558								b2677	b2750			b2751
b2306	1	+	248	1	1									b2564								b2678	b2751			b2752
b2307	1	+	248	1	1									b2574								b2679	b2752			b2762
b2308	1	+	248	1	1									b2578								b2682	b2762			b2763
b2309	1	+	246	1	1									b2579								b2683	b2763			b2764
b2310	1	+	247	1	1									b2582								b2688	b2764			b2765
b2311	1	-	402	0	0									b2587								b2690	b2765			b2781
b2312	1	+	258	1	1									b2599								b2701	b2781			b2784
b2315	0	-	402	0	0									b2600								b2702	b2784			b2787
b2316	0	-	412	0	0.0313376									b2601								b2703	b2787			b2788
b2320	1	+	249	1	1									b2661								b2704	b2788			b2789
b2323	0	+	282	1	0.25									b2662								b2705	b2789			b2794
b2328	1	+	245	1	0.25									b2663								b2708	b2794			b2796
b2329	1	-	427	0	0									b2675								b2710	b2796			b2797
b2341	1	+	245	0	0									b2676								b2711	b2797			b2799
b2342	1	+	245	0	0									b2677								b2715	b2799			b2800
b2344	1	+	258	0	0.037607									b2678								b2719	b2800			b2801
b2366	1	+	246	1	1									b2679								b2720	b2801			b2802
b2373	1	+	245	1	1									b2682								b2721	b2802			b2803
b2374	1	+	245	1	1									b2683								b2722	b2803			b2810
b2378	1	+	250	1	1									b2687								b2723	b2810			b2813
b2379	1	+	245	1	1									b2688								b2724	b2813			b2817
b2388	1	+	246	1	1									b2690								b2738	b2817			b2818
b2392	1	+	247	1	1									b2701								b2744	b2818			b2827
b2393	1	+	245	1	1									b2702								b2750	b2827			b2835
b2400	0	-	419	0	0									b2703								b2751	b2835			b2838
b2406	1	+	251	1	1									b2704								b2752	b2836			b2841
b2407	1	+	246	1	1									b2705								b2762	b2838			b2866
b2411	0	+	245	1	1									b2708								b2763	b2841			b2867
b2414	1	+	245	1	1									b2710								b2764	b2866			b2868
b2415	1	+	291	1	1									b2711								b2765	b2867			b2871
b2416	1	+	295	1	1									b2715								b2781	b2868			b2874
b2417	1	+	253	1	1									b2719								b2784	b2871			b2877
b2418	1	+	255	1	1									b2720								b2787	b2874			b2882
b2421	1	+	245	1	1									b2721								b2788	b2877			b2889
b2422	1	+	245	1	1									b2722								b2789	b2882			b2890
b2423	1	+	245	1	1									b2723								b2794	b2889			b2893
b2424	1	+	245	1	1									b2724								b2796	b2890			b2895
b2425	1	+	245	1	1									b2738								b2797	b2893			b2901
b2428	1	+	262	1	1									b2744								b2799	b2895			b2903
b2429	1	+	252	1	1									b2750								b2800	b2901			b2904
b2435	1	+	245	1	1									b2751								b2801	b2903			b2905
b2436	1	+	246	1	1									b2752								b2802	b2904			b2907
b2440	1	+	256	1	1									b2762								b2803	b2905			b2912
b2441	1	+	256	1	1									b2763								b2810	b2907			b2913
b2458	1	+	245	1	1									b2764								b2813	b2912			b2914
b2463	1	+	246	1	1									b2765								b2817	b2913			b2917
b2464	1	+	245	1	1									b2781								b2818	b2914			b2919
b2465	1	+	245	1	1									b2784								b2827	b2917			b2920
b2467	1	+	246	1	1									b2787								b2835	b2919			b2923
b2470	1	+	245	1	1									b2788								b2838	b2920			b2927
b2472	0	+	251	1	1									b2789								b2841	b2923			b2930
b2476	1	+	249	1	1									b2794								b2866	b2927			b2935
b2478	0	+	251	1	1									b2796								b2867	b2930			b2937
b2480	1	+	245	1	1									b2797								b2868	b2935			b2938
b2481	1	+	245	1	1									b2799								b2871	b2937			b2943
b2482	1	+	245	1	1									b2800								b2874	b2938			b2947
b2483	1	+	245	1	1									b2801								b2877	b2943			b2954
b2484	1	+	245	1	1									b2802								b2882	b2947			b2957
b2485	1	+	245	1	1									b2803								b2883	b2954			b2963
b2486	1	+	245	1	1									b2810								b2889	b2957			b2964
b2487	1	+	245	1	1									b2813								b2890	b2963			b2965
b2488	1	+	245	1	1									b2817								b2893	b2964			b2975
b2489	1	+	245	1	1									b2818								b2895	b2965			b2976
b2490	1	+	245	1	1									b2827								b2901	b2975			b2979
b2492	1	+	245	1	1									b2835								b2903	b2976			b2987
b2497	1	+	246	1	1									b2836								b2904	b2979			b2988
b2498	1	+	246	1	1									b2838								b2905	b2987			b2994
b2499	1	+	258	1	1									b2841								b2907	b2988			b2995
b2500	1	+	246	1	1									b2866								b2912	b2994			b2996
b2501	1	+	247	1	1									b2867								b2913	b2995			b2997
b2502	1	+	245	1	1									b2868								b2914	b2996			b3001
b2507	1	+	246	1	1									b2871								b2917	b2997			b3005
b2508	1	+	246	1	1									b2874								b2919	b3001			b3006
b2514	0	+	245	1	1									b2877								b2920	b3005			b3008
b2515	0	+	245	1	1									b2882								b2923	b3006			b3012
b2518	1	+	245	1	1									b2883								b2927	b3008			b3028
b2519	1	+	245	1	1									b2889								b2930	b3012			b3029
b2521	1	+	245	1	1									b2890								b2935	b3028			b3034
b2523	1	+	245	1	1									b2893								b2937	b3029			b3035
b2528	1	+	251	1	1									b2895								b2938	b3034			b3052
b2529	1	+	251	1	1									b2901								b2943	b3035			b3057
b2530	1	-	402	0	0									b2903								b2947	b3052			b3059
b2533	0	+	247	1	1									b2904								b2954	b3057			b3061
b2536	1	+	250	1	1									b2905								b2957	b3059			b3062
b2538	1	+	250	1	1									b2907								b2963	b3061			b3063
b2539	1	+	250	1	1									b2912								b2964	b3062			b3073
b2540	1	+	250	1	1									b2913								b2965	b3063			b3089
b2541	1	+	250	1	1									b2914								b2975	b3073			b3091
b2542	1	+	250	1	1									b2917								b2976	b3089			b3092
b2551	1	+	248	1	1									b2919								b2979	b3091			b3093
b2552	1	+	247	1	1									b2920								b2987	b3092			b3114
b2557	1	+	258	1	1									b2923								b2988	b3093			b3115
b2558	1	+	245	1	1									b2927								b2994	b3114			b3116
b2563	0	+	245	1	1									b2930								b2995	b3115			b3117
b2564	1	+	249	1	1									b2935								b2996	b3116			b3124
b2574	1	+	251	1	1									b2937								b2997	b3117			b3125
b2578	1	+	245	1	1									b2938								b3001	b3124			b3126
b2579	1	+	245	1	1									b2943								b3005	b3125			b3127
b2582	1	+	245	1	1									b2947								b3006	b3126			b3128
b2585	0	-	441	0	0									b2954								b3008	b3127			b3132
b2587	1	+	248	1	1									b2957								b3012	b3128			b3137
b2599	1	+	247	1	1									b2963								b3028	b3132			b3161
b2600	1	+	247	1	1									b2964								b3029	b3137			b3172
b2601	1	+	245	1	1									b2965								b3034	b3161			b3212
b2615	0	-	404	0	0									b2975								b3035	b3172			b3213
b2661	1	+	245	0	0									b2976								b3052	b3198			b3222
b2662	1	+	245	0	0									b2979								b3057	b3212			b3223
b2663	1	+	246	1	1									b2987								b3059	b3213			b3224
b2675	1	+	245	1	1									b2988								b3061	b3222			b3225
b2676	1	+	245	1	1									b2994								b3062	b3223			b3236
b2677	1	+	250	1	1									b2995								b3063	b3224			b3258
b2678	1	+	250	1	1									b2996								b3073	b3225			b3265
b2679	1	+	250	1	1									b2997								b3089	b3236			b3266
b2682	1	+	245	1	1									b3001								b3091	b3258			b3281
b2683	1	+	245	1	1									b3005								b3092	b3265			b3290
b2687	1	-	408	0	0									b3006								b3093	b3266			b3350
b2688	1	+	247	1	1									b3008								b3114	b3281			b3359
b2690	1	+	245	1	1									b3012								b3115	b3290			b3365
b2697	1	+	245	1	1									b3028								b3116	b3350			b3366
b2701	1	+	245	1	1									b3029								b3117	b3359			b3367
b2702	1	+	249	1	1									b3034								b3124	b3365			b3370
b2703	1	+	249	1	1									b3035								b3125	b3366			b3371
b2704	1	+	249	1	1									b3040								b3126	b3367			b3374
b2705	1	+	249	1	1									b3052								b3127	b3370			b3380
b2708	1	+	245	1	1									b3057								b3128	b3371			b3385
b2710	1	+	246	1	1									b3058								b3132	b3374			b3386
b2711	1	+	246	1	1									b3059								b3137	b3380			b3389
b2715	1	+	245	1	1									b3061								b3161	b3385			b3390
b2719	1	+	245	1	1									b3062								b3172	b3386			b3396
b2720	1	+	245	1	1									b3063								b3182	b3389			b3397
b2721	1	+	245	1	1									b3073								b3197	b3390			b3403
b2722	1	+	245	1	1									b3089								b3212	b3396			b3409
b2723	1	+	245	1	1									b3091								b3213	b3397			b3412
b2724	1	+	245	1	1									b3092								b3222	b3403			b3415
b2738	1	+	245	1	1									b3093								b3223	b3409			b3416
b2744	1	+	250	1	1									b3114								b3224	b3412			b3417
b2746	0	-	402	0	0									b3115								b3225	b3415			b3425
b2747	0	-	402	0	0									b3116								b3236	b3416			b3426
b2750	1	+	250	1	1									b3117								b3258	b3417			b3428
b2751	1	+	250	1	1									b3124								b3265	b3425			b3429
b2752	1	+	250	1	1									b3125								b3266	b3426			b3430
b2762	1	+	245	1	1									b3126								b3281	b3428			b3431
b2763	1	+	278	1	1									b3127								b3290	b3429			b3432
b2764	1	+	278	1	1									b3128								b3350	b3430			b3437
b2765	1	+	245	1	1									b3132								b3359	b3431			b3447
b2779	0	+	246	1	1									b3137								b3365	b3432			b3449
b2780	0	+	246	1	1									b3161								b3366	b3437			b3450
b2781	1	+	247	1	1									b3172								b3367	b3447			b3451
b2784	1	+	248	1	1									b3177								b3370	b3449			b3452
b2787	1	+	245	1	1									b3182								b3371	b3450			b3453
b2788	1	+	245	1	1									b3196								b3374	b3451			b3454
b2789	1	+	245	1	1									b3197								b3380	b3452			b3455
b2794	1	+	245	1	1									b3198								b3385	b3453			b3456
b2796	1	+	245	1	1									b3212								b3386	b3454			b3457
b2797	1	+	245	1	1									b3213								b3389	b3455			b3458
b2799	1	+	249	1	1									b3222								b3390	b3456			b3460
b2800	1	+	245	1	1									b3223								b3396	b3457			b3469
b2801	1	+	251	1	1									b3224								b3397	b3458			b3475
b2802	1	+	251	1	1									b3225								b3403	b3460			b3476
b2803	1	+	251	1	1									b3236								b3409	b3469			b3477
b2810	1	+	245	1	1									b3258								b3412	b3475			b3478
b2813	1	+	245	1	1									b3265								b3415	b3476			b3479
b2817	1	+	245	1	1									b3266								b3416	b3477			b3480
b2818	1	+	251	1	1									b3281								b3417	b3478			b3493
b2827	1	+	246	1	1									b3290								b3425	b3479			b3496
b2835	1	+	322	1	1									b3350								b3426	b3480			b3500
b2836	1	-	354	1	0.5									b3359								b3428	b3493			b3502
b2838	1	+	246	1	1									b3360								b3429	b3496			b3503
b2841	1	+	246	1	1									b3365								b3430	b3500			b3517
b2866	1	+	248	1	1									b3366								b3431	b3502			b3519
b2867	1	+	248	1	1									b3367								b3432	b3503			b3526
b2868	1	+	248	1	1									b3368								b3437	b3517			b3528
b2871	1	+	249	1	1									b3370								b3447	b3519			b3540
b2874	1	+	245	1	1									b3371								b3449	b3526			b3541
b2877	1	+	246	1	1									b3374								b3450	b3528			b3542
b2882	1	+	245	1	1									b3380								b3451	b3540			b3543
b2883	1	+	246	0	0.037607									b3385								b3452	b3541			b3544
b2889	1	+	246	1	1									b3386								b3453	b3542			b3546
b2890	1	+	245	1	1									b3389								b3454	b3543			b3551
b2893	1	+	245	1	1									b3390								b3455	b3544			b3553
b2895	1	+	245	1	1									b3396								b3456	b3546			b3564
b2901	1	+	245	1	1									b3397								b3457	b3551			b3565
b2903	1	+	246	1	1									b3403								b3458	b3553			b3566
b2904	1	+	246	1	1									b3409								b3460	b3564			b3567
b2905	1	+	246	1	1									b3412								b3469	b3565			b3568
b2907	1	+	245	1	1									b3415								b3475	b3566			b3571
b2912	1	+	247	1	1									b3416								b3476	b3567			b3572
b2913	1	+	248	1	1									b3417								b3477	b3568			b3575
b2914	1	+	245	1	1									b3425								b3478	b3571			b3577
b2917	1	+	247	1	1									b3426								b3479	b3572			b3578
b2919	1	+	247	1	1									b3428								b3480	b3575			b3579
b2920	1	+	246	1	1									b3429								b3493	b3577			b3580
b2923	1	+	247	1	0.65754									b3430								b3496	b3578			b3581
b2925	0	+	247	1	1									b3431								b3500	b3579			b3583
b2926	0	+	247	1	1									b3432								b3502	b3580			b3588
b2927	1	+	245	1	1									b3437								b3503	b3581			b3591
b2930	1	+	245	1	1									b3447								b3517	b3583			b3599
b2935	1	+	245	1	1									b3449								b3519	b3588			b3600
b2937	1	+	249	1	1									b3450								b3526	b3591			b3603
b2938	1	+	246	1	1									b3451								b3528	b3599			b3605
b2942	0	-	438	0	0									b3452								b3540	b3600			b3607
b2943	1	+	247	1	1									b3453								b3541	b3603			b3610
b2947	1	+	247	1	1									b3454								b3542	b3605			b3612
b2954	1	+	252	1	1									b3455								b3543	b3607			b3616
b2957	1	+	247	1	1									b3456								b3544	b3610			b3617
b2963	1	+	245	1	1									b3457								b3546	b3612			b3619
b2964	1	+	249	1	1									b3458								b3551	b3616			b3620
b2965	1	+	245	1	1									b3460								b3553	b3617			b3621
b2975	1	+	245	1	1									b3469								b3564	b3619			b3622
b2976	1	+	245	1	1									b3475								b3565	b3620			b3624
b2979	1	+	248	1	1									b3476								b3566	b3621			b3625
b2987	1	+	245	1	1									b3477								b3567	b3622			b3626
b2988	1	+	247	1	1									b3478								b3568	b3624			b3627
b2994	1	+	245	1	1									b3479								b3571	b3625			b3628
b2995	1	+	245	1	1									b3480								b3572	b3626			b3629
b2996	1	+	245	1	1									b3493								b3575	b3627			b3630
b2997	1	+	245	1	1									b3496								b3577	b3628			b3631
b3001	1	+	245	1	1									b3500								b3578	b3629			b3632
b3005	1	+	283	1	1									b3502								b3579	b3630			b3642
b3006	1	+	283	1	1									b3503								b3580	b3631			b3653
b3008	1	+	245	1	1									b3517								b3581	b3632			b3654
b3012	1	+	245	1	1									b3519								b3583	b3642			b3665
b3018	0	-	510	0	0									b3526								b3588	b3653			b3666
b3028	1	+	248	1	1									b3528								b3591	b3654			b3670
b3029	1	+	248	1	1									b3540								b3599	b3665			b3671
b3034	1	+	245	1	1									b3541								b3600	b3666			b3679
b3035	1	+	260	1	1									b3542								b3603	b3670			b3691
b3040	1	-	410	0	0									b3543								b3605	b3671			b3693
b3041	0	-	402	0	0									b3544								b3607	b3679			b3708
b3052	1	+	297	1	1									b3546								b3610	b3691			b3714
b3057	1	+	245	1	1									b3551								b3612	b3693			b3722
b3058	1	-	402	0	0									b3553								b3616	b3708			b3725
b3059	1	+	252	1	0.5									b3564								b3617	b3714			b3726
b3061	1	+	249	1	1									b3565								b3619	b3722			b3727
b3062	1	+	249	1	1									b3566								b3620	b3725			b3728
b3063	1	+	249	1	1									b3567								b3621	b3726			b3744
b3073	1	+	247	1	1									b3568								b3622	b3727			b3747
b3089	1	+	247	1	1									b3571								b3624	b3728			b3748
b3091	1	+	247	1	1									b3572								b3625	b3744			b3749
b3092	1	+	251	1	1									b3575								b3626	b3747			b3750
b3093	1	+	249	1	1									b3577								b3627	b3748			b3751
b3114	1	+	245	1	1									b3578								b3628	b3749			b3752
b3115	1	+	247	1	1									b3579								b3629	b3750			b3770
b3116	1	+	246	1	1									b3580								b3630	b3751			b3771
b3117	1	+	245	1	1									b3581								b3631	b3752			b3772
b3124	1	+	246	1	1									b3583								b3632	b3770			b3774
b3125	1	+	245	1	1									b3588								b3642	b3771			b3779
b3126	1	+	254	1	1									b3591								b3653	b3772			b3781
b3127	1	+	245	1	1									b3599								b3654	b3774			b3784
b3128	1	+	249	1	1									b3600								b3665	b3779			b3785
b3132	1	+	245	1	1									b3603								b3666	b3781			b3786
b3137	1	+	245	1	1									b3605								b3670	b3784			b3787
b3161	1	+	246	1	1									b3607								b3671	b3785			b3788
b3172	1	+	248	1	1									b3610								b3679	b3786			b3789
b3176	1	-	536	0	0									b3612								b3691	b3787			b3790
b3177	1	-	402	0	0									b3616								b3693	b3788			b3791
b3182	1	+	245	0	0									b3617								b3708	b3789			b3792
b3187	0	-	402	0	0									b3619								b3714	b3790			b3794
b3189	0	-	453	0	0									b3620								b3722	b3791			b3803
b3196	1	-	404	0	0									b3621								b3725	b3792			b3806
b3197	1	+	245	0	0									b3622								b3726	b3794			b3809
b3198	1	-	324	1	1									b3624								b3727	b3803			b3816
b3199	0	-	324	1	1									b3625								b3728	b3806			b3823
b3200	0	-	324	1	1									b3626								b3731	b3809			b3824
b3201	1	-	324	1	1									b3627								b3732	b3816			b3825
b3212	1	+	246	1	1									b3628								b3733	b3821			b3826
b3213	1	+	246	1	1									b3629								b3734	b3823			b3829
b3222	1	+	250	1	1									b3630								b3735	b3824			b3831
b3223	1	+	254	1	1									b3631								b3736	b3825			b3833
b3224	1	+	250	1	1									b3632								b3737	b3826			b3844
b3225	1	+	250	1	1									b3642								b3738	b3829			b3845
b3236	1	+	246	1	1									b3653								b3739	b3831			b3846
b3255	0	-	412	0	0.0313376									b3654								b3744	b3833			b3849
b3256	0	-	412	0	0.0313376									b3665								b3747	b3844			b3860
b3258	1	+	248	1	1									b3666								b3748	b3845			b3867
b3265	1	+	246	1	1									b3670								b3749	b3846			b3870
b3266	1	+	246	1	1									b3671								b3750	b3849			b3875
b3281	1	+	245	1	1									b3679								b3751	b3860			b3882
b3288	0	+	245	1	1									b3691								b3752	b3867			b3892
b3290	1	+	245	1	1									b3693								b3770	b3870			b3893
b3350	1	+	245	1	1									b3708								b3771	b3875			b3894
b3359	1	+	251	1	1									b3714								b3772	b3882			b3902
b3360	1	-	402	0	0									b3722								b3774	b3892			b3903
b3365	1	+	246	1	1									b3725								b3779	b3893			b3904
b3366	1	+	246	1	1									b3726								b3781	b3894			b3907
b3367	1	+	245	1	1									b3727								b3784	b3902			b3908
b3368	1	-	402	0	0									b3728								b3785	b3903			b3909
b3370	1	+	254	1	1									b3731								b3786	b3904			b3915
b3371	1	+	254	1	1									b3732								b3787	b3907			b3916
b3374	1	+	254	1	1									b3733								b3788	b3908			b3917
b3380	1	+	245	1	1									b3734								b3789	b3909			b3918
b3384	0	+	245	1	1									b3735								b3790	b3915			b3919
b3385	1	+	245	1	1									b3736								b3791	b3916			b3924
b3386	1	+	245	1	1									b3737								b3792	b3917			b3925
b3389	1	+	247	1	1									b3738								b3794	b3918			b3926
b3390	1	+	245	1	1									b3739								b3803	b3919			b3927
b3396	1	+	245	1	1									b3744								b3806	b3924			b3930
b3397	1	+	245	1	1									b3747								b3809	b3925			b3939
b3403	1	+	246	1	1									b3748								b3816	b3926			b3940
b3409	1	+	246	1	1									b3749								b3823	b3927			b3945
b3412	1	+	265	1	1									b3750								b3824	b3930			b3946
b3415	1	+	245	1	1									b3751								b3825	b3939			b3951
b3416	1	+	271	1	1									b3752								b3826	b3940			b3952
b3417	1	+	248	1	1									b3770								b3829	b3945			b3956
b3425	1	+	245	1	1									b3771								b3831	b3946			b3957
b3426	1	+	245	1	1									b3772								b3833	b3951			b3958
b3428	1	+	245	1	1									b3774								b3844	b3952			b3959
b3429	1	+	250	1	1									b3779								b3845	b3956			b3960
b3430	1	+	250	1	1									b3781								b3846	b3957			b3962
b3431	1	+	246	1	1									b3784								b3849	b3958			b3966
b3432	1	+	248	1	1									b3785								b3856	b3959			b3990
b3433	0	+	262	1	1									b3786								b3857	b3960			b3991
b3437	1	+	245	1	1									b3787								b3860	b3962			b3992
b3447	1	+	246	1	1									b3788								b3867	b3966			b3993
b3449	1	+	265	1	1									b3789								b3870	b3990			b3994
b3450	1	+	252	1	1									b3790								b3875	b3991			b3996
b3451	1	+	252	1	1									b3791								b3882	b3992			b4005
b3452	1	+	252	1	1									b3792								b3892	b3993			b4006
b3453	1	+	252	1	1									b3794								b3893	b3994			b4013
b3454	1	+	249	1	1									b3803								b3894	b3996			b4014
b3455	1	+	249	1	1									b3806								b3902	b4005			b4015
b3456	1	+	249	1	1									b3807								b3903	b4006			b4019
b3457	1	+	249	1	1									b3809								b3904	b4013			b4024
b3458	1	+	245	1	1									b3816								b3907	b4014			b4025
b3460	1	+	249	1	1									b3821								b3908	b4015			b4031
b3469	1	+	250	1	1									b3823								b3909	b4019			b4032
b3475	1	+	245	1	1									b3824								b3915	b4024			b4033
b3476	1	+	245	1	1									b3825								b3916	b4025			b4034
b3477	1	+	245	1	1									b3826								b3917	b4031			b4035
b3478	1	+	245	1	1									b3829								b3918	b4032			b4036
b3479	1	+	245	1	1									b3831								b3919	b4033			b4042
b3480	1	+	245	1	1									b3833								b3924	b4034			b4053
b3493	1	+	245	1	1									b3844								b3925	b4035			b4054
b3496	1	+	245	1	1									b3845								b3926	b4036			b4055
b3500	1	+	253	1	1									b3846								b3927	b4042			b4067
b3502	1	+	245	1	1									b3849								b3930	b4053			b4069
b3503	1	+	245	1	1									b3856								b3939	b4054			b4070
b3517	1	+	245	1	1									b3857								b3940	b4055			b4071
b3519	1	+	247	1	1									b3860								b3941	b4067			b4072
b3526	1	+	246	1	1									b3867								b3942	b4069			b4073
b3528	1	+	256	1	1									b3870								b3945	b4070			b4077
b3540	1	+	251	1	1									b3875								b3946	b4071			b4079
b3541	1	+	251	1	1									b3882								b3951	b4072			b4085
b3542	1	+	251	1	1									b3892								b3952	b4073			b4086
b3543	1	+	251	1	1									b3893								b3956	b4077			b4087
b3544	1	+	251	1	1									b3894								b3957	b4079			b4088
b3546	1	+	249	1	1									b3902								b3958	b4085			b4090
b3551	1	+	245	1	1									b3903								b3959	b4086			b4094
b3553	1	+	245	1	1									b3904								b3960	b4087			b4111
b3559	1	+	245	1	1									b3907								b3962	b4088			b4115
b3560	0	+	245	1	1									b3908								b3966	b4090			b4117
b3564	1	+	245	1	1									b3909								b3990	b4094			b4119
b3565	1	+	252	1	1									b3915								b3991	b4111			b4120
b3566	1	+	246	1	1									b3916								b3992	b4115			b4122
b3567	1	+	246	1	1									b3917								b3993	b4117			b4123
b3568	1	+	246	1	1									b3918								b3994	b4119			b4129
b3571	1	+	246	1	1									b3919								b3996	b4120			b4130
b3572	1	+	246	1	1									b3924								b4005	b4122			b4131
b3575	1	+	245	1	1									b3925								b4006	b4123			b4132
b3577	1	+	248	1	1									b3926								b4013	b4129			b4136
b3578	1	+	248	1	1									b3927								b4014	b4130			b4138
b3579	1	+	248	1	1									b3930								b4015	b4131			b4139
b3580	1	+	245	1	1									b3939								b4019	b4132			b4151
b3581	1	+	245	1	1									b3940								b4024	b4136			b4152
b3583	1	+	245	1	1									b3941								b4025	b4138			b4153
b3588	1	+	250	1	1									b3942								b4031	b4139			b4154
b3591	1	+	245	1	1									b3945								b4032	b4151			b4161
b3599	1	+	249	1	1									b3946								b4033	b4152			b4169
b3600	1	+	249	1	1									b3951								b4034	b4153			b4177
b3603	1	+	245	1	1									b3952								b4035	b4154			b4192
b3605	1	+	245	1	1									b3956								b4036	b4161			b4193
b3607	1	+	250	1	1									b3957								b4042	b4169			b4194
b3608	0	+	246	1	1									b3958								b4053	b4177			b4195
b3610	1	+	245	1	1									b3959								b4054	b4192			b4196
b3612	1	+	245	1	1									b3960								b4055	b4193			b4197
b3616	1	+	246	1	1									b3962								b4067	b4194			b4198
b3617	1	+	246	1	1									b3966								b4069	b4195			b4208
b3619	1	+	297	1	1									b3990								b4070	b4196			b4209
b3620	1	+	297	1	1									b3991								b4071	b4197			b4213
b3621	1	+	297	1	1									b3992								b4072	b4198			b4214
b3622	1	+	263	1	1									b3993								b4073	b4208			b4219
b3623	0	+	297	1	1									b3994								b4077	b4209			b4227
b3624	1	+	297	1	1									b3996								b4079	b4213			b4230
b3625	1	+	297	1	1									b3997								b4085	b4214			b4231
b3626	1	+	297	1	1									b4005								b4086	b4219			b4232
b3627	1	+	297	1	1									b4006								b4087	b4227			b4233
b3628	1	+	297	1	1									b4013								b4088	b4230			b4237
b3629	1	+	297	1	1									b4014								b4090	b4231			b4238
b3630	1	+	297	1	1									b4015								b4094	b4232			b4239
b3631	1	+	297	1	1									b4019								b4111	b4233			b4240
b3632	1	+	297	1	1									b4024								b4115	b4237			b4242
b3633	0	-	324	1	1									b4025								b4117	b4238			b4244
b3634	0	-	402	0	0									b4031								b4119	b4239			b4245
b3639	0	-	402	0	0									b4032								b4120	b4240			b4254
b3640	0	+	245	0	0									b4033								b4122	b4242			b4260
b3642	1	+	255	1	1									b4034								b4123	b4244			b4265
b3648	0	-	418	0	0									b4035								b4129	b4245			b4266
b3650	0	+	250	1	1									b4036								b4130	b4254			b4267
b3653	1	+	246	1	1									b4039								b4131	b4260			b4268
b3654	1	+	246	1	1									b4042								b4132	b4265			b4287
b3665	1	+	246	1	1									b4053								b4136	b4266			b4288
b3666	1	+	257	1	1									b4054								b4138	b4267			b4289
b3670	1	+	245	1	1									b4055								b4139	b4268			b4290
b3671	1	+	245	1	1									b4067								b4151	b4287			b4291
b3679	1	+	245	1	1									b4069								b4152	b4288			b4301
b3691	1	+	251	1	1									b4070								b4153	b4289			b4311
b3693	1	+	251	1	1									b4071								b4154	b4290			b4321
b3708	1	+	246	1	1									b4072								b4161	b4291			b4322
b3709	0	+	245	1	1									b4073								b4169	b4301			b4323
b3714	1	+	245	1	1									b4077								b4177	b4311			b4356
b3722	1	+	245	1	1									b4079								b4192	b4321			b4358
b3725	1	+	246	1	1									b4085								b4193	b4322			b4367
b3726	1	+	246	1	1									b4086								b4194	b4323			b4374
b3727	1	+	246	1	1									b4087								b4195	b4356			b4381
b3728	1	+	246	1	1									b4088								b4196	b4358			b4382
b3729	0	+	246	1	1									b4090								b4197	b4367			b4383
b3730	0	-	536	0	0									b4094								b4198	b4374			b4384
b3731	1	+	245	0	0									b4111								b4208	b4381			b4386
b3732	1	+	245	0	0									b4115								b4209	b4382			b4388
b3733	1	+	245	0	0									b4117								b4213	b4383			b4390
b3734	1	+	245	0	0									b4119								b4214	b4384			b4392
b3735	1	+	245	0	0									b4120								b4219	b4386			b4394
b3736	1	+	245	0	0									b4122								b4227	b4388			b4395
b3737	1	+	245	0	0									b4123								b4230	b4390			b4407
b3738	1	+	245	0	0									b4129								b4231	b4392			b4460
b3739	1	+	245	0	0									b4130								b4232	b4394			b4467
b3744	1	+	246	1	1									b4131								b4233	b4395			b4468
b3747	1	+	245	1	1									b4132								b4237	b4407			b4471
b3748	1	+	245	1	1									b4136								b4238	b4460			b4474
b3749	1	+	245	1	1									b4138								b4239	b4467			b4476
b3750	1	+	245	1	1									b4139								b4240	b4468			b4477
b3751	1	+	245	1	1									b4151								b4242	b4471			b4478
b3752	1	+	253	1	1									b4152								b4244	b4474			b4481
b3770	1	+	250	1	1									b4153								b4245	b4476			b4485
b3771	1	+	252	1	1									b4154								b4254	b4477			b4513
b3772	1	+	245	1	1									b4161								b4260	b4478			b4544
b3774	1	+	252	1	1									b4169								b4265	b4481
b3779	1	+	246	1	1									b4177								b4266	b4485
b3781	1	+	245	1	1									b4192								b4267	b4513
b3784	1	+	263	1	1									b4193								b4268	b4544
b3785	1	+	263	1	1									b4194								b4287
b3786	1	+	263	1	1									b4195								b4288
b3787	1	+	263	1	1									b4196								b4289
b3788	1	+	245	1	1									b4197								b4290
b3789	1	+	245	1	1									b4198								b4291
b3790	1	+	263	1	1									b4208								b4301
b3791	1	+	263	1	1									b4209								b4311
b3792	1	+	263	1	1									b4213								b4321
b3793	0	+	263	1	1									b4214								b4322
b3794	1	+	263	1	1									b4219								b4323
b3803	1	+	245	1	1									b4227								b4356
b3804	0	-	419	0	0									b4230								b4358
b3805	0	-	419	0	0									b4231								b4367
b3806	1	+	247	1	1									b4232								b4374
b3807	1	-	402	0	0									b4233								b4381
b3809	1	+	251	1	1									b4237								b4382
b3816	1	+	247	1	1									b4238								b4383
b3821	1	-	392	1	1									b4239								b4384
b3823	1	+	245	1	1									b4240								b4386
b3824	1	+	245	1	1									b4242								b4388
b3825	1	+	280	1	1									b4244								b4390
b3826	1	+	245	1	1									b4245								b4392
b3829	1	+	245	1	1									b4254								b4394
b3831	1	+	246	1	1									b4260								b4395
b3833	1	+	245	1	1									b4265								b4407
b3835	0	+	246	1	1									b4266								b4460
b3843	0	-	402	0	0									b4267								b4467
b3844	1	+	248	1	1									b4268								b4468
b3845	1	+	245	1	1									b4287								b4471
b3846	1	+	248	1	1									b4288								b4474
b3849	1	+	245	1	1									b4289								b4476
b3850	0	-	419	0	0									b4290								b4477
b3856	1	+	245	0	0									b4291								b4478
b3857	1	+	245	0	0									b4301								b4481
b3860	1	+	245	1	1									b4311								b4485
b3867	1	+	246	1	1									b4321								b4513
b3870	1	+	245	1	1									b4322								b4544
b3875	1	+	245	1	1									b4323
b3882	1	+	245	1	1									b4356
b3892	1	+	245	1	1									b4358
b3893	1	+	245	1	1									b4367
b3894	1	+	245	1	1									b4374
b3902	1	+	251	1	1									b4381
b3903	1	+	255	1	1									b4382
b3904	1	+	251	1	1									b4383
b3907	1	+	255	1	1									b4384
b3908	1	+	245	1	1									b4386
b3909	1	+	248	1	1									b4388
b3915	1	+	246	1	1									b4390
b3916	1	+	253	1	1									b4392
b3917	1	+	245	1	1									b4394
b3918	1	+	252	1	1									b4395
b3919	1	+	246	1	1									b4407
b3924	1	+	245	1	1									b4460
b3925	1	+	245	1	1									b4467
b3926	1	+	246	1	1									b4468
b3927	1	+	253	1	1									b4471
b3930	1	+	245	1	1									b4474
b3939	1	+	248	1	1									b4476
b3940	1	+	245	1	1									b4477
b3941	1	+	247	0	0.0309058									b4478
b3942	1	+	245	0	0.0309058									b4481
b3945	1	+	253	1	1									b4485
b3946	1	+	245	1	1									b4513
b3951	1	+	245	1	1									b4544
b3952	1	+	245	1	1
b3956	1	+	246	1	1
b3957	1	+	251	1	1
b3958	1	+	251	1	1
b3959	1	+	251	1	1
b3960	1	+	248	1	1
b3962	1	+	245	1	1
b3966	1	+	246	1	1
b3967	0	+	249	1	1
b3972	0	-	453	0	0
b3974	1	-	402	0	0
b3990	1	+	250	1	1
b3991	1	+	250	1	1
b3992	1	+	250	1	1
b3993	1	+	250	1	1
b3994	1	+	250	1	1
b3996	1	+	245	1	1
b3997	1	-	419	0	0
b4005	1	+	258	1	1
b4006	1	+	260	1	1
b4013	1	+	248	1	1
b4014	1	+	245	1	1
b4015	1	+	246	1	1
b4019	1	+	245	1	1
b4024	1	+	245	1	1
b4025	1	+	246	1	1
b4031	1	+	246	1	1
b4032	1	+	271	1	1
b4033	1	+	271	1	1
b4034	1	+	271	1	1
b4035	1	+	271	1	1
b4036	1	+	272	1	1
b4039	1	-	402	0	0
b4040	0	-	402	0	0
b4041	0	+	252	1	0.5
b4042	1	+	277	1	1
b4053	1	+	245	1	1
b4054	1	+	245	1	1
b4055	1	+	258	1	1
b4067	1	+	247	1	1
b4069	1	+	257	1	1
b4070	1	+	247	1	1
b4071	1	+	247	1	1
b4072	1	+	247	1	1
b4073	1	+	247	1	1
b4077	1	+	247	1	1
b4079	1	+	245	1	1
b4084	0	+	251	1	1
b4085	1	+	251	1	1
b4086	1	+	251	1	1
b4087	1	+	251	1	1
b4088	1	+	251	1	1
b4090	1	+	251	1	1
b4094	1	+	247	1	1
b4111	1	+	253	1	1
b4115	1	+	246	1	1
b4117	1	+	246	1	1
b4119	1	+	248	1	1
b4120	1	+	250	1	1
b4122	1	+	248	1	1
b4123	1	+	250	1	1
b4129	1	+	247	1	1
b4130	1	+	245	1	1
b4131	1	+	245	1	1
b4132	1	+	249	1	1
b4136	1	+	245	1	1
b4138	1	+	245	1	1
b4139	1	+	246	1	1
b4151	1	+	247	1	1
b4152	1	+	247	1	1
b4153	1	+	247	1	1
b4154	1	+	247	1	1
b4160	0	-	441	0	0
b4161	1	+	247	1	1
b4169	1	+	245	1	1
b4177	1	+	247	1	1
b4192	1	+	250	1	1
b4193	1	+	250	1	1
b4194	1	+	250	1	1
b4195	1	+	250	1	1
b4196	1	+	245	1	1
b4197	1	+	259	1	1
b4198	1	+	245	1	1
b4208	1	+	253	1	1
b4209	1	+	248	1	1
b4213	1	+	269	1	1
b4214	1	+	250	1	1
b4219	1	+	245	1	1
b4226	0	+	245	1	1
b4227	1	+	245	1	1
b4230	1	+	245	1	1
b4231	1	+	245	1	1
b4232	1	+	245	1	1
b4233	1	+	248	1	1
b4237	1	+	245	1	1
b4238	1	+	245	1	1
b4239	1	+	246	1	1
b4240	1	+	246	1	1
b4242	1	+	246	1	1
b4244	1	+	245	1	1
b4245	1	+	245	1	1
b4254	1	+	245	1	1
b4258	0	+	245	1	1
b4260	1	+	245	1	1
b4261	0	-	324	1	1
b4262	0	-	324	1	1
b4265	1	+	252	1	1
b4266	1	+	246	1	1
b4267	1	+	250	1	1
b4268	1	+	245	1	1
b4287	1	+	248	1	1
b4288	1	+	248	1	1
b4289	1	+	248	1	1
b4290	1	+	248	1	1
b4291	1	+	248	1	1
b4301	1	+	245	1	1
b4311	1	+	245	1	1
b4321	1	+	248	1	1
b4322	1	+	247	1	1
b4323	1	+	247	1	1
b4356	1	+	249	1	1
b4358	1	+	249	1	1
b4367	1	+	252	1	1
b4374	1	+	245	1	1
b4381	1	+	247	1	1
b4382	1	+	249	1	1
b4383	1	+	247	1	1
b4384	1	+	247	1	1
b4386	1	+	245	1	1
b4388	1	+	248	1	1
b4390	1	+	245	1	1
b4392	1	+	245	1	1
b4394	1	+	245	1	1
b4395	1	+	245	1	1
b4407	1	+	250	1	1
b4460	1	+	246	1	1
b4467	1	+	248	1	1
b4468	1	+	248	1	1
b4471	1	+	245	1	1
b4474	1	+	249	1	1
b4476	1	+	245	1	1
b4477	1	+	251	1	1
b4478	1	+	251	1	1
b4481	1	+	263	1	1
b4485	1	+	245	1	1
b4513	1	+	245	1	1
b4544	1	+	255	1	1
